# Supplementary material for: Thymine functionalised porphyrins, synthesis and heteromolecular surface-based self-assembly
Source: Chem Sci. 2014 Dec 11;6(2):1562–9. doi: 10.1039/c4sc03531c (PMC5811115; doi:10.1039/c4sc03531c)
Supplement: Supplementary file 2 [file SC-006-C4SC03531C-s002.cif]

# Electronic Supplementary Material (ESI) for Chemical Science.
# This journal is © The Royal Society of Chemistry 2014

####################################################################### 
# 
# This file contains crystal structure data downloaded from the 
# Cambridge Structural Database (CSD) hosted by the Cambridge 
# Crystallographic Data Centre (CCDC).
# 
# Full information about CCDC data access policies and citation 
# guidelines are available at http://www.ccdc.cam.ac.uk/. 
# 
# Audit and citation data items may have been added by the CCDC. 
# Please retain this information to preserve the provenance of 
# this file and to allow appropriate attribution of the data. 
# 
#######################################################################

data_porasc_sq_s
_database_code_depnum_ccdc_archive 'CCDC 1034260'
_audit_update_record             
;
2014-11-14 deposited with the CCDC.
2014-12-11 downloaded from the CCDC.
;

_nottingham_internal_coll_name   PORASC
_nottingham_internal_coll_number 12275
_nottingham_internal_coll_client AS/NRC
_nottingham_internal_coll_type   custom
_nottingham_internal_coll_frame_time 1
_nottingham_internal_coll_frame_width 1
_nottingham_internal_coll_frame_method '\w scans'
_nottingham_internal_coll_user   WL
_nottingham_internal_coll_date   27/4/2013
_nottingham_internal_coll_location DLS
_nottingham_internal_NCS_number  ?
_nottingham_internal_process_user WL
_nottingham_internal_process_date 27/4/2013
_nottingham_internal_solution_user WL
_nottingham_internal_solution_date 27/4/2013
_nottingham_internal_refinement_user WL
_nottingham_internal_refinement_date 23/5/2013
_nottingham_internal_validation_user WL
_nottingham_internal_validation_date 29/5/2013
_nottingham_internal_archive_date ?

# SQUEEZE RESULTS (APPEND TO CIF)
# Note: Data are Listed for all Voids in the P1 Unit Cell
# i.e. Centre of Gravity, Solvent Accessible Volume,
# Recovered number of Electrons in the Void and
# Details about the Squeezed Material
loop_
_platon_squeeze_void_nr
_platon_squeeze_void_average_x
_platon_squeeze_void_average_y
_platon_squeeze_void_average_z
_platon_squeeze_void_volume
_platon_squeeze_void_count_electrons
_platon_squeeze_void_content
1 0.000 0.000 0.000 120 2 ' '
2 0.009 0.119 0.278 73 7 CH3OH
3 -0.009 0.881 0.722 73 7 'CH3OH '
4 0.323 0.471 0.193 22 1 ' '
5 0.321 0.340 0.809 34 1 ' '
6 0.677 0.529 0.807 22 1 ' '
7 0.679 0.660 0.191 34 1 ' '
_platon_squeeze_details          
;
TITL
CELL    9.8270   16.9659   21.6298     69.27     81.50     87.98
SPGR P-1
# Note: Atoms in Void as Cxxx and Qxxx all others
C101 0.117 0.909 0.673 !       4.01 eA-3
C102 0.109 0.084 0.982 !       0.51 eA-3
;

_audit_creation_date             2013-05-29
_audit_creation_method           
;
  Olex2 1.2
  (compiled Apr 23 2013 17:59:47, GUI svn.r4466)
;
_chemical_name_common            ?
_chemical_name_systematic        
;
 ?
;
_chemical_formula_moiety         'C73 H82 N6 O2, CH3OH'
_chemical_formula_sum            'C74 H86 N6 O3'
_chemical_formula_weight         1107.48
_chemical_melting_point          ?
_chemical_oxdiff_formula         'C74 H86 N6 O3'
loop_
_atom_type_symbol
_atom_type_description
_atom_type_scat_dispersion_real
_atom_type_scat_dispersion_imag
_atom_type_scat_source
C C 0.0032 0.0015 'International Tables Vol C Tables 4.2.6.8 and 6.1.1.4'
H H 0.0000 0.0000 'International Tables Vol C Tables 4.2.6.8 and 6.1.1.4'
N N 0.0060 0.0030 'International Tables Vol C Tables 4.2.6.8 and 6.1.1.4'
O O 0.0108 0.0057 'International Tables Vol C Tables 4.2.6.8 and 6.1.1.4'

_space_group_crystal_system      triclinic
_space_group_IT_number           2
_space_group_name_H-M_alt        'P -1'
_space_group_name_Hall           '-P 1'
loop_
_space_group_symop_operation_xyz
'x, y, z'
'-x, -y, -z'

_cell_length_a                   9.8270(6)
_cell_length_b                   16.9659(8)
_cell_length_c                   21.6298(13)
_cell_angle_alpha                69.273(5)
_cell_angle_beta                 81.505(5)
_cell_angle_gamma                87.976(5)
_cell_volume                     3335.2(4)
_cell_formula_units_Z            2
_cell_measurement_reflns_used    7672
_cell_measurement_temperature    120(2)
_cell_measurement_theta_max      30.7530
_cell_measurement_theta_min      1.8420
_exptl_absorpt_coefficient_mu    0.063
_exptl_absorpt_correction_T_max  1.00000
_exptl_absorpt_correction_T_min  0.44866
_exptl_absorpt_correction_type   multi-scan
_exptl_absorpt_process_details   
;
CrysAlisPro, Agilent Technologies,
Version 1.171.36.28 (release 01-02-2013 CrysAlis171 .NET)
(compiled Feb  1 2013,16:14:44)
Empirical absorption correction using spherical harmonics,
 implemented in SCALE3 ABSPACK scaling algorithm.
;
_exptl_crystal_colour            'clear violet'
_exptl_crystal_colour_lustre     clear
_exptl_crystal_colour_modifier   .
_exptl_crystal_colour_primary    violet
_exptl_crystal_density_diffrn    1.103
_exptl_crystal_density_meas      ?
_exptl_crystal_density_method    ?
_exptl_crystal_description       block
_exptl_crystal_F_000             1192
_exptl_crystal_size_max          0.2
_exptl_crystal_size_mid          0.14
_exptl_crystal_size_min          0.1
_exptl_special_details           
;
 ?
;
_exptl_transmission_factor_max   ?
_exptl_transmission_factor_min   ?
_diffrn_reflns_av_R_equivalents  0.0549
_diffrn_reflns_av_unetI/netI     0.0686
_diffrn_reflns_Laue_measured_fraction_full 0.953
_diffrn_reflns_Laue_measured_fraction_max 0.975
_diffrn_reflns_limit_h_max       11
_diffrn_reflns_limit_h_min       -11
_diffrn_reflns_limit_k_max       20
_diffrn_reflns_limit_k_min       -20
_diffrn_reflns_limit_l_max       25
_diffrn_reflns_limit_l_min       -25
_diffrn_reflns_number            31197
_diffrn_reflns_point_group_measured_fraction_full 0.953
_diffrn_reflns_point_group_measured_fraction_max 0.975
_diffrn_reflns_theta_full        24.415
_diffrn_reflns_theta_max         24.208
_diffrn_reflns_theta_min         1.840
_diffrn_ambient_temperature      120(2)
_diffrn_detector                 'CCD area detector'
_diffrn_detector_area_resol_mean 0.0350
_diffrn_detector_type            'Rigaku Saturn724+'
_diffrn_measured_fraction_theta_full 0.9748
_diffrn_measured_fraction_theta_max 0.8248
_diffrn_measurement_details      
;
#__ type_ start__ end____ width___ exp.time_
  1 omega  -60.00  115.00   1.0000    1.0000
omega____ theta____ kappa____ phi______ frames
    -       30.0000    0.0000    0.0000 175

#__ type_ start__ end____ width___ exp.time_
  2 omega  -60.00   60.00   1.0000    1.0000
omega____ theta____ kappa____ phi______ frames
    -       30.0000  -50.0000    0.0000 120

#__ type_ start__ end____ width___ exp.time_
  3 omega  -60.00   60.00   1.0000    1.0000
omega____ theta____ kappa____ phi______ frames
    -       30.0000  -50.0000  120.0000 120

#__ type_ start__ end____ width___ exp.time_
  4 omega  -60.00   60.00   1.0000    1.0000
omega____ theta____ kappa____ phi______ frames
    -       30.0000  -50.0000  240.0000 120

#__ type_ start__ end____ width___ exp.time_
  5 omega  -10.00  110.00   1.0000    1.0000
omega____ theta____ kappa____ phi______ frames
    -       30.0000   50.0000    0.0000 120

#__ type_ start__ end____ width___ exp.time_
  6 omega  -10.00   43.00   1.0000    1.0000
omega____ theta____ kappa____ phi______ frames
    -       30.0000   50.0000  120.0000 53
;
_diffrn_measurement_device       " 'CrystalLogic Kappa (4 circle)"
_diffrn_measurement_device_type  'Kappa Rigaku Saturn724+'
_diffrn_measurement_method       'omega rotation'
_diffrn_orient_matrix_UB_11      -0.0123235000
_diffrn_orient_matrix_UB_12      -0.0425101000
_diffrn_orient_matrix_UB_13      0.0168133000
_diffrn_orient_matrix_UB_21      0.0112981000
_diffrn_orient_matrix_UB_22      -0.0068004000
_diffrn_orient_matrix_UB_23      -0.0298996000
_diffrn_orient_matrix_UB_31      0.0688926000
_diffrn_orient_matrix_UB_32      -0.0056694000
_diffrn_orient_matrix_UB_33      0.0027874000
_diffrn_radiation_collimation    '0.3 x 1.5 Double Pinhole'
_diffrn_radiation_monochromator  Synchrotron
_diffrn_radiation_probe          x-ray
_diffrn_radiation_type           Synchrotron
_diffrn_radiation_wavelength     0.688900
_diffrn_source                   Synchrotron
_diffrn_source_type              'Undulator, I19, DLS, RAL'
_reflns_Friedel_coverage         0.000
_reflns_Friedel_fraction_full    .
_reflns_Friedel_fraction_max     .
_reflns_number_gt                8405
_reflns_number_total             11500
_reflns_odcompleteness_completeness 97.48
_reflns_odcompleteness_iscentric 1
_reflns_odcompleteness_theta     24.21
_reflns_special_details          
;
 Reflections were merged by SHELXL according to the crystal
 class for the calculation of statistics and refinement.
 
 Structure factors included contributions from the .fab file.
 
 _reflns_Friedel_fraction is defined as the number of unique
 Friedel pairs measured divided by the number that would be
 possible theoretically, ignoring centric projections and
 systematic absences.
;
_reflns_threshold_expression     'I > 2\s(I)'
_computing_cell_refinement       
;
CrysAlisPro, Agilent Technologies,
Version 1.171.36.28 (release 01-02-2013 CrysAlis171 .NET)
(compiled Feb  1 2013,16:14:44)
;
_computing_data_collection       
;
CrysAlisPro, Agilent Technologies,
Version 1.171.36.28 (release 01-02-2013 CrysAlis171 .NET)
(compiled Feb  1 2013,16:14:44)
;
_computing_data_reduction        
;
CrysAlisPro, Agilent Technologies,
Version 1.171.36.28 (release 01-02-2013 CrysAlis171 .NET)
(compiled Feb  1 2013,16:14:44)
;
_computing_molecular_graphics    
;
O. V. Dolomanov, L. J. Bourhis, R. J. Gildea, J. A. K. Howard and H. Puschmann,
OLEX2: a complete structure solution, refinement and analysis program.
J. Appl. Cryst. (2009). 42, 339-341.
;
_computing_publication_material  
;
O. V. Dolomanov, L. J. Bourhis, R. J. Gildea, J. A. K. Howard and H. Puschmann,
OLEX2: a complete structure solution, refinement and analysis program.
J. Appl. Cryst. (2009). 42, 339-341.
;
_computing_structure_refinement  
;
SHELXL, G.M. Sheldrick, Acta Cryst.
(2008). A64, 112-122
;
_computing_structure_solution    'SUPERFLIP, J. Appl. Cryst. (2007) 40, 786-790'
_refine_diff_density_max         0.409
_refine_diff_density_min         -0.288
_refine_diff_density_rms         0.048
_refine_ls_extinction_coef       .
_refine_ls_extinction_method     none
_refine_ls_goodness_of_fit_ref   1.042
_refine_ls_hydrogen_treatment    constr
_refine_ls_matrix_type           full
_refine_ls_number_parameters     771
_refine_ls_number_reflns         11500
_refine_ls_number_restraints     36
_refine_ls_R_factor_all          0.1002
_refine_ls_R_factor_gt           0.0756
_refine_ls_restrained_S_all      1.048
_refine_ls_shift/su_max          0.000
_refine_ls_shift/su_mean         0.000
_refine_ls_structure_factor_coef Fsqd
_refine_ls_weighting_details     
;
 w=1/[\s^2^(Fo^2^)+(0.0906P)^2^+1.8569P]
 where P=(Fo^2^+2Fc^2^)/3
;
_refine_ls_weighting_scheme      calc
_refine_ls_wR_factor_gt          0.1865
_refine_ls_wR_factor_ref         0.2097
_refine_special_details          
;
The t-butyl group C41A-C44B is disordered over two orientations. 
Equivalent 1,2- and 1,3-distances of the disordered methyls were 
restrained to be approximately equal.

A disordered methanol molecule could not be sensibly modelled 
and was removed using the PLATON SQUEEZE routine.
;
_olex2_refinement_description    
;
1. Fixed Uiso
 At 1.2 times of:
  All C(H) groups, All N(H) groups
 At 1.5 times of:
  All C(H,H,H) groups
2. Restrained distances
 C41A-C43B \\sim C44A-C41A \\sim C41A-C42B \\sim C43A-C41A 
 \\sim C41A-C44B \\sim C42A-C41A
 with sigma of 0.02
 C44A-C43B \\sim C42A-C44B \\sim C43A-C42B
 with sigma of 0.02
 C42B-C44A \\sim C43B-C42A \\sim C44B-C43A
 with sigma of 0.02
 C33A-C42B \\sim C33A-C44A \\sim C33A-C43B \\sim C33A-C42A 
 \\sim C33A-C44B \\sim C33A-C43A
 with sigma of 0.02
3. Others
 Sof(C42B)=Sof(H42D)=Sof(H42E)=Sof(H42F)=Sof(C43B)=Sof(H43D)=Sof(H43E)=
 Sof(H43F)=Sof(C44B)=Sof(H44A)=Sof(H44B)=Sof(H44C)=1-FVAR(1)
 Sof(C42A)=Sof(H42A)=Sof(H42B)=Sof(H42C)=Sof(C43A)=Sof(H43A)=Sof(H43B)=
 Sof(H43C)=Sof(C44A)=Sof(H44D)=Sof(H44E)=Sof(H44F)=FVAR(1)
 Sof(H22A)=Sof(H24A)=1-FVAR(2)
 Sof(H21A)=Sof(H23A)=FVAR(2)
4.a Aromatic/amide H refined with riding coordinates:
 C2A(H2A), C3A(H3A), C7A(H7A), C8A(H8A), C12A(H12A), C13A(H13A), C17A(H17A),
 C18A(H18A), N21A(H21A), N22A(H22A), N23A(H23A), N24A(H24A), C32A(H32A),
 C34A(H34A), C36A(H36A), C52A(H52A), C54A(H54A), C56A(H56A), C72A(H72A),
 C74A(H74A), C76A(H76A), C92A(H92A), C93A(H93A), C95A(H95A), C96A(H96A),
 N3TA(H3TA), C6TA(H6TA)
4.b Idealised Me refined as rotating group:
 C42A(H42A,H42B,H42C), C42B(H42D,H42E,H42F), C43A(H43A,H43B,H43C), C43B(H43D,
 H43E,H43F), C44B(H44A,H44B,H44C), C44A(H44D,H44E,H44F), C46A(H46A,H46B,H46C),
 C47A(H47A,H47B,H47C), C48A(H48A,H48B,H48C), C62A(H62A,H62B,H62C), C63A(H63A,
 H63B,H63C), C64A(H64A,H64B,H64C), C66A(H66A,H66B,H66C), C67A(H67A,H67B,H67C),
 C68A(H68A,H68B,H68C), C81A(H81A,H81B,H81C), C82A(H82A,H82B,H82C), C83A(H83A,
 H83B,H83C), C85A(H85A,H85B,H85C), C86A(H86A,H86B,H86C), C87A(H87A,H87B,H87C),
 C9TA(H9TA,H9TB,H9TC)
;
_atom_sites_solution_hydrogens   geom
_atom_sites_solution_primary     iterative
_atom_sites_solution_secondary   difmap
loop_
_atom_site_label
_atom_site_type_symbol
_atom_site_fract_x
_atom_site_fract_y
_atom_site_fract_z
_atom_site_U_iso_or_equiv
_atom_site_adp_type
_atom_site_occupancy
_atom_site_site_symmetry_order
_atom_site_calc_flag
_atom_site_refinement_flags_posn
_atom_site_refinement_flags_adp
_atom_site_refinement_flags_occupancy
_atom_site_disorder_assembly
_atom_site_disorder_group
C1A C 0.5725(3) 0.73273(15) 0.47804(13) 0.0383(6) Uani 1 1 d . . . . .
C2A C 0.4643(3) 0.70351(16) 0.53329(13) 0.0402(6) Uani 1 1 d . . . . .
H2A H 0.4687 0.6569 0.5734 0.048 Uiso 1 1 calc R U . . .
C3A C 0.3544(3) 0.75361(16) 0.51864(13) 0.0425(7) Uani 1 1 d . . . . .
H3A H 0.2671 0.7469 0.5457 0.051 Uiso 1 1 calc R U . . .
C4A C 0.3933(3) 0.81885(16) 0.45477(13) 0.0405(6) Uani 1 1 d . . . . .
C5A C 0.3105(3) 0.88721(16) 0.42351(13) 0.0398(6) Uani 1 1 d . . . . .
C6A C 0.3573(3) 0.95712(16) 0.36592(13) 0.0396(6) Uani 1 1 d . . . . .
C7A C 0.2759(3) 1.03205(16) 0.34033(14) 0.0437(7) Uani 1 1 d . . . . .
H7A H 0.1829 1.0398 0.3563 0.052 Uiso 1 1 calc R U . . .
C8A C 0.3588(3) 1.08856(16) 0.28932(14) 0.0443(7) Uani 1 1 d . . . . .
H8A H 0.3353 1.1441 0.2636 0.053 Uiso 1 1 calc R U . . .
C9A C 0.4905(3) 1.04840(16) 0.28115(13) 0.0398(6) Uani 1 1 d . . . . .
C10A C 0.6016(3) 1.08383(16) 0.23074(13) 0.0413(6) Uani 1 1 d . . . . .
C11A C 0.7200(3) 1.04007(16) 0.21823(13) 0.0427(7) Uani 1 1 d . . . . .
C12A C 0.8216(3) 1.06727(18) 0.15962(14) 0.0505(8) Uani 1 1 d . . . . .
H12A H 0.8268 1.1210 0.1251 0.061 Uiso 1 1 calc R U . . .
C13A C 0.9091(3) 1.00270(18) 0.16217(14) 0.0503(8) Uani 1 1 d . . . . .
H13A H 0.9842 1.0026 0.1291 0.060 Uiso 1 1 calc R U . . .
C14A C 0.8677(3) 0.93481(16) 0.22381(13) 0.0430(7) Uani 1 1 d . . . . .
C15A C 0.9315(3) 0.85641(16) 0.24653(13) 0.0409(6) Uani 1 1 d . . . . .
C16A C 0.8943(3) 0.79219(16) 0.30875(13) 0.0403(6) Uani 1 1 d . . . . .
C17A C 0.9763(3) 0.71876(16) 0.33433(13) 0.0421(6) Uani 1 1 d . . . . .
H17A H 1.0572 0.7038 0.3113 0.051 Uiso 1 1 calc R U . . .
C18A C 0.9167(3) 0.67526(16) 0.39725(13) 0.0414(6) Uani 1 1 d . . . . .
H18A H 0.9490 0.6247 0.4271 0.050 Uiso 1 1 calc R U . . .
C19A C 0.7949(3) 0.71989(15) 0.41070(12) 0.0378(6) Uani 1 1 d . . . . .
C20A C 0.6990(3) 0.69371(15) 0.46964(12) 0.0375(6) Uani 1 1 d . . . . .
N21A N 0.5265(2) 0.80439(13) 0.43181(11) 0.0390(5) Uani 1 1 d . . . . .
H21A H 0.5746 0.8356 0.3938 0.047 Uiso 0.67(3) 1 calc R U P . .
N22A N 0.4855(2) 0.96855(13) 0.32917(11) 0.0414(5) Uani 1 1 d . . . . .
H22A H 0.5523 0.9319 0.3350 0.050 Uiso 0.33(3) 1 calc R U P . .
N23A N 0.7526(2) 0.95991(13) 0.25661(11) 0.0427(6) Uani 1 1 d . . . . .
H23A H 0.7075 0.9295 0.2957 0.051 Uiso 0.67(3) 1 calc R U P . .
N24A N 0.7835(2) 0.79077(13) 0.35551(10) 0.0398(5) Uani 1 1 d . . . . .
H24A H 0.7175 0.8280 0.3512 0.048 Uiso 0.33(3) 1 calc R U P . .
C31A C 0.5938(3) 1.17428(16) 0.18502(13) 0.0424(7) Uani 1 1 d . . . . .
C32A C 0.4888(3) 1.20017(17) 0.14512(14) 0.0456(7) Uani 1 1 d . . . . .
H32A H 0.4233 1.1599 0.1458 0.055 Uiso 1 1 calc R U . . .
C33A C 0.4794(3) 1.28455(18) 0.10436(14) 0.0496(7) Uani 1 1 d D . . . .
C34A C 0.5796(3) 1.34124(17) 0.10388(14) 0.0496(8) Uani 1 1 d . . . . .
H34A H 0.5748 1.3986 0.0761 0.059 Uiso 1 1 calc R U . . .
C35A C 0.6869(3) 1.31739(17) 0.14248(14) 0.0465(7) Uani 1 1 d . . . . .
C36A C 0.6915(3) 1.23260(16) 0.18311(13) 0.0440(7) Uani 1 1 d . . . . .
H36A H 0.7629 1.2145 0.2100 0.053 Uiso 1 1 calc R U . . .
C41A C 0.3613(4) 1.3146(2) 0.06298(17) 0.0629(9) Uani 1 1 d D . . . .
C42A C 0.2834(5) 1.3867(3) 0.0838(3) 0.0883(18) Uani 0.827(6) 1 d D . P A 1
H42A H 0.3472 1.4341 0.0742 0.132 Uiso 0.827(6) 1 calc R U P A 1
H42B H 0.2485 1.3647 0.1317 0.132 Uiso 0.827(6) 1 calc R U P A 1
H42C H 0.2063 1.4059 0.0585 0.132 Uiso 0.827(6) 1 calc R U P A 1
C42B C 0.3720(19) 1.2630(10) 0.0145(7) 0.068(7) Uani 0.173(6) 1 d D . P A 2
H42D H 0.3435 1.2043 0.0401 0.102 Uiso 0.173(6) 1 calc R U P A 2
H42E H 0.4673 1.2649 -0.0072 0.102 Uiso 0.173(6) 1 calc R U P A 2
H42F H 0.3118 1.2878 -0.0196 0.102 Uiso 0.173(6) 1 calc R U P A 2
C43A C 0.4177(6) 1.3512(4) -0.0112(2) 0.097(2) Uani 0.827(6) 1 d D . P A 1
H43A H 0.4621 1.3067 -0.0255 0.145 Uiso 0.827(6) 1 calc R U P A 1
H43B H 0.4851 1.3961 -0.0189 0.145 Uiso 0.827(6) 1 calc R U P A 1
H43C H 0.3420 1.3743 -0.0368 0.145 Uiso 0.827(6) 1 calc R U P A 1
C43B C 0.2247(14) 1.2976(14) 0.1135(11) 0.129(12) Uiso 0.173(6) 1 d D . P A 2
H43D H 0.2330 1.3215 0.1479 0.193 Uiso 0.173(6) 1 calc R U P A 2
H43E H 0.2074 1.2367 0.1345 0.193 Uiso 0.173(6) 1 calc R U P A 2
H43F H 0.1480 1.3238 0.0896 0.193 Uiso 0.173(6) 1 calc R U P A 2
C44B C 0.375(2) 1.4107(8) 0.0240(9) 0.106(10) Uiso 0.173(6) 1 d D . P A 2
H44A H 0.4591 1.4229 -0.0086 0.158 Uiso 0.173(6) 1 calc R U P A 2
H44B H 0.3794 1.4403 0.0553 0.158 Uiso 0.173(6) 1 calc R U P A 2
H44C H 0.2950 1.4298 0.0006 0.158 Uiso 0.173(6) 1 calc R U P A 2
C44A C 0.2535(5) 1.2469(3) 0.0755(3) 0.0848(18) Uani 0.827(6) 1 d D . P A 1
H44D H 0.2152 1.2254 0.1230 0.127 Uiso 0.827(6) 1 calc R U P A 1
H44E H 0.2959 1.2007 0.0627 0.127 Uiso 0.827(6) 1 calc R U P A 1
H44F H 0.1797 1.2708 0.0488 0.127 Uiso 0.827(6) 1 calc R U P A 1
C45A C 0.7909(3) 1.38398(18) 0.14079(15) 0.0520(8) Uani 1 1 d . . . . .
C46A C 0.7150(5) 1.4522(2) 0.1637(2) 0.0868(14) Uani 1 1 d . . . . .
H46A H 0.6718 1.4266 0.2103 0.130 Uiso 1 1 calc R U . . .
H46B H 0.6441 1.4769 0.1354 0.130 Uiso 1 1 calc R U . . .
H46C H 0.7808 1.4962 0.1600 0.130 Uiso 1 1 calc R U . . .
C47A C 0.8665(4) 1.4266(2) 0.06984(16) 0.0610(9) Uani 1 1 d . . . . .
H47A H 0.7993 1.4503 0.0392 0.092 Uiso 1 1 calc R U . . .
H47B H 0.9218 1.3849 0.0559 0.092 Uiso 1 1 calc R U . . .
H47C H 0.9269 1.4718 0.0690 0.092 Uiso 1 1 calc R U . . .
C48A C 0.8995(5) 1.3454(2) 0.18682(19) 0.0816(12) Uani 1 1 d . . . . .
H48A H 0.9501 1.3024 0.1726 0.122 Uiso 1 1 calc R U . . .
H48B H 0.8539 1.3194 0.2329 0.122 Uiso 1 1 calc R U . . .
H48C H 0.9638 1.3897 0.1843 0.122 Uiso 1 1 calc R U . . .
C51A C 1.0503(3) 0.83927(16) 0.20093(13) 0.0406(6) Uani 1 1 d . . . . .
C52A C 1.1793(3) 0.87559(16) 0.19083(13) 0.0437(7) Uani 1 1 d . . . . .
H52A H 1.1933 0.9137 0.2127 0.052 Uiso 1 1 calc R U . . .
C53A C 1.2901(3) 0.85782(17) 0.14918(13) 0.0437(7) Uani 1 1 d . . . . .
C54A C 1.2644(3) 0.80227(17) 0.11757(13) 0.0465(7) Uani 1 1 d . . . . .
H54A H 1.3380 0.7894 0.0890 0.056 Uiso 1 1 calc R U . . .
C55A C 1.1353(3) 0.76451(17) 0.12594(13) 0.0465(7) Uani 1 1 d . . . . .
C56A C 1.0289(3) 0.78374(17) 0.16803(13) 0.0435(7) Uani 1 1 d . . . . .
H56A H 0.9403 0.7589 0.1746 0.052 Uiso 1 1 calc R U . . .
C61A C 1.4312(3) 0.90042(19) 0.13867(16) 0.0544(8) Uani 1 1 d . . . . .
C62A C 1.4818(4) 0.8802(2) 0.20587(19) 0.0735(10) Uani 1 1 d . . . . .
H62A H 1.4915 0.8191 0.2265 0.110 Uiso 1 1 calc R U . . .
H62B H 1.4153 0.9003 0.2352 0.110 Uiso 1 1 calc R U . . .
H62C H 1.5712 0.9082 0.1991 0.110 Uiso 1 1 calc R U . . .
C63A C 1.4163(4) 0.9965(2) 0.1067(2) 0.0847(13) Uani 1 1 d . . . . .
H63A H 1.3517 1.0166 0.1367 0.127 Uiso 1 1 calc R U . . .
H63B H 1.3815 1.0097 0.0640 0.127 Uiso 1 1 calc R U . . .
H63C H 1.5062 1.0242 0.0989 0.127 Uiso 1 1 calc R U . . .
C64A C 1.5404(4) 0.8700(3) 0.0941(2) 0.0862(13) Uani 1 1 d . . . . .
H64A H 1.5151 0.8869 0.0491 0.129 Uiso 1 1 calc R U . . .
H64B H 1.5458 0.8085 0.1130 0.129 Uiso 1 1 calc R U . . .
H64C H 1.6300 0.8953 0.0918 0.129 Uiso 1 1 calc R U . . .
C65A C 1.1144(4) 0.70547(19) 0.08777(15) 0.0561(8) Uani 1 1 d . . . . .
C66A C 1.1542(5) 0.7538(2) 0.01247(16) 0.0747(11) Uani 1 1 d . . . . .
H66A H 1.2506 0.7726 0.0034 0.112 Uiso 1 1 calc R U . . .
H66B H 1.0952 0.8028 -0.0017 0.112 Uiso 1 1 calc R U . . .
H66C H 1.1422 0.7166 -0.0123 0.112 Uiso 1 1 calc R U . . .
C67A C 1.2095(4) 0.6287(2) 0.10992(19) 0.0751(11) Uani 1 1 d . . . . .
H67A H 1.1838 0.5972 0.1577 0.113 Uiso 1 1 calc R U . . .
H67B H 1.3054 0.6484 0.1014 0.113 Uiso 1 1 calc R U . . .
H67C H 1.1995 0.5919 0.0846 0.113 Uiso 1 1 calc R U . . .
C68A C 0.9665(4) 0.6728(2) 0.10055(18) 0.0708(10) Uani 1 1 d . . . . .
H68A H 0.9050 0.7204 0.0856 0.106 Uiso 1 1 calc R U . . .
H68B H 0.9401 0.6420 0.1484 0.106 Uiso 1 1 calc R U . . .
H68C H 0.9594 0.6350 0.0758 0.106 Uiso 1 1 calc R U . . .
C71A C 0.7362(3) 0.61997(16) 0.52786(12) 0.0378(6) Uani 1 1 d . . . . .
C72A C 0.8585(3) 0.62374(16) 0.55213(13) 0.0393(6) Uani 1 1 d . . . . .
H72A H 0.9169 0.6721 0.5309 0.047 Uiso 1 1 calc R U . . .
C73A C 0.8979(3) 0.55792(16) 0.60730(13) 0.0390(6) Uani 1 1 d . . . . .
C74A C 0.8080(3) 0.48861(16) 0.63774(13) 0.0410(6) Uani 1 1 d . . . . .
H74A H 0.8323 0.4438 0.6753 0.049 Uiso 1 1 calc R U . . .
C75A C 0.6832(3) 0.48221(15) 0.61528(13) 0.0400(6) Uani 1 1 d . . . . .
C76A C 0.6507(3) 0.54811(15) 0.55884(13) 0.0397(6) Uani 1 1 d . . . . .
H76A H 0.5693 0.5440 0.5412 0.048 Uiso 1 1 calc R U . . .
C80A C 1.0362(3) 0.56436(16) 0.62986(14) 0.0422(6) Uani 1 1 d . . . . .
C81A C 1.0450(3) 0.64654(17) 0.64457(15) 0.0480(7) Uani 1 1 d . . . . .
H81A H 0.9735 0.6454 0.6816 0.072 Uiso 1 1 calc R U . . .
H81B H 1.0314 0.6949 0.6047 0.072 Uiso 1 1 calc R U . . .
H81C H 1.1357 0.6514 0.6567 0.072 Uiso 1 1 calc R U . . .
C82A C 1.1524(3) 0.56522(18) 0.57338(15) 0.0489(7) Uani 1 1 d . . . . .
H82A H 1.1413 0.6133 0.5329 0.073 Uiso 1 1 calc R U . . .
H82B H 1.1484 0.5128 0.5643 0.073 Uiso 1 1 calc R U . . .
H82C H 1.2416 0.5701 0.5870 0.073 Uiso 1 1 calc R U . . .
C83A C 1.0588(3) 0.49080(18) 0.69370(15) 0.0517(7) Uani 1 1 d . . . . .
H83A H 1.0565 0.4375 0.6857 0.077 Uiso 1 1 calc R U . . .
H83B H 0.9860 0.4900 0.7301 0.077 Uiso 1 1 calc R U . . .
H83C H 1.1485 0.4980 0.7059 0.077 Uiso 1 1 calc R U . . .
C84A C 0.5884(3) 0.40384(16) 0.65061(14) 0.0436(7) Uani 1 1 d . . . . .
C85A C 0.4405(3) 0.4217(2) 0.63717(19) 0.0675(10) Uani 1 1 d . . . . .
H85A H 0.4375 0.4374 0.5892 0.101 Uiso 1 1 calc R U . . .
H85B H 0.4058 0.4680 0.6518 0.101 Uiso 1 1 calc R U . . .
H85C H 0.3832 0.3711 0.6618 0.101 Uiso 1 1 calc R U . . .
C86A C 0.5896(4) 0.3727(2) 0.72604(15) 0.0653(9) Uani 1 1 d . . . . .
H86A H 0.5664 0.4192 0.7424 0.098 Uiso 1 1 calc R U . . .
H86B H 0.6814 0.3523 0.7358 0.098 Uiso 1 1 calc R U . . .
H86C H 0.5218 0.3267 0.7482 0.098 Uiso 1 1 calc R U . . .
C87A C 0.6417(4) 0.33376(18) 0.62380(17) 0.0587(8) Uani 1 1 d . . . . .
H87A H 0.7363 0.3203 0.6327 0.088 Uiso 1 1 calc R U . . .
H87B H 0.6397 0.3531 0.5755 0.088 Uiso 1 1 calc R U . . .
H87C H 0.5829 0.2833 0.6461 0.088 Uiso 1 1 calc R U . . .
C91A C 0.1635(3) 0.88537(16) 0.45513(13) 0.0392(6) Uani 1 1 d . . . . .
C92A C 0.0551(3) 0.88300(16) 0.42010(14) 0.0427(7) Uani 1 1 d . . . . .
H92A H 0.0756 0.8852 0.3752 0.051 Uiso 1 1 calc R U . . .
C93A C -0.0809(3) 0.87750(17) 0.44947(14) 0.0447(7) Uani 1 1 d . . . . .
H93A H -0.1528 0.8777 0.4245 0.054 Uiso 1 1 calc R U . . .
C94A C -0.1117(3) 0.87176(16) 0.51577(14) 0.0398(6) Uani 1 1 d . . . . .
C95A C -0.0062(3) 0.87642(16) 0.55078(14) 0.0423(7) Uani 1 1 d . . . . .
H95A H -0.0273 0.8747 0.5955 0.051 Uiso 1 1 calc R U . . .
C96A C 0.1294(3) 0.88352(16) 0.52069(13) 0.0410(6) Uani 1 1 d . . . . .
H96A H 0.2004 0.8872 0.5450 0.049 Uiso 1 1 calc R U . . .
N1TA N -0.2508(2) 0.85657(13) 0.55029(11) 0.0412(5) Uani 1 1 d . . . . .
C2TA C -0.3536(3) 0.91324(17) 0.52827(14) 0.0430(7) Uani 1 1 d . . . . .
N3TA N -0.4798(2) 0.89363(14) 0.56711(11) 0.0433(6) Uani 1 1 d . . . . .
H3TA H -0.5450 0.9305 0.5551 0.052 Uiso 1 1 calc R U . . .
C4TA C -0.5171(3) 0.82206(17) 0.62350(14) 0.0446(7) Uani 1 1 d . . . . .
C5TA C -0.4047(3) 0.76472(17) 0.64314(14) 0.0455(7) Uani 1 1 d . . . . .
C6TA C -0.2802(3) 0.78440(16) 0.60676(13) 0.0442(7) Uani 1 1 d . . . . .
H6TA H -0.2074 0.7468 0.6203 0.053 Uiso 1 1 calc R U . . .
O7TA O -0.3318(2) 0.97666(11) 0.47771(10) 0.0498(5) Uani 1 1 d . . . . .
O8TA O -0.6363(2) 0.81103(13) 0.65198(10) 0.0519(5) Uani 1 1 d . . . . .
C9TA C -0.4346(4) 0.68436(19) 0.70293(15) 0.0582(8) Uani 1 1 d . . . . .
H9TA H -0.4683 0.6983 0.7427 0.087 Uiso 1 1 calc R U . . .
H9TB H -0.3502 0.6519 0.7098 0.087 Uiso 1 1 calc R U . . .
H9TC H -0.5048 0.6508 0.6950 0.087 Uiso 1 1 calc R U . . .

loop_
_atom_site_aniso_label
_atom_site_aniso_U_11
_atom_site_aniso_U_22
_atom_site_aniso_U_33
_atom_site_aniso_U_23
_atom_site_aniso_U_13
_atom_site_aniso_U_12
C1A 0.0414(17) 0.0324(13) 0.0392(14) -0.0132(11) 0.0015(12) -0.0010(11)
C2A 0.0462(17) 0.0303(13) 0.0385(14) -0.0084(11) 0.0017(12) 0.0020(12)
C3A 0.0440(17) 0.0364(14) 0.0417(14) -0.0118(11) 0.0062(12) -0.0024(12)
C4A 0.0446(18) 0.0339(13) 0.0401(14) -0.0133(11) 0.0037(12) -0.0028(12)
C5A 0.0411(17) 0.0336(13) 0.0434(14) -0.0153(11) 0.0022(12) 0.0018(11)
C6A 0.0429(17) 0.0330(13) 0.0413(14) -0.0148(11) 0.0027(12) 0.0007(11)
C7A 0.0463(18) 0.0346(14) 0.0488(16) -0.0165(12) 0.0008(13) 0.0037(12)
C8A 0.0515(19) 0.0314(13) 0.0464(15) -0.0120(11) -0.0012(13) 0.0043(12)
C9A 0.0449(17) 0.0314(13) 0.0405(14) -0.0120(11) -0.0002(12) 0.0011(12)
C10A 0.0478(18) 0.0319(13) 0.0390(14) -0.0085(11) -0.0004(12) 0.0000(12)
C11A 0.0473(18) 0.0314(13) 0.0431(15) -0.0089(11) 0.0020(12) -0.0002(12)
C12A 0.058(2) 0.0361(14) 0.0439(15) -0.0035(12) 0.0059(14) 0.0045(13)
C13A 0.055(2) 0.0441(16) 0.0409(15) -0.0075(12) 0.0074(13) 0.0049(14)
C14A 0.0472(18) 0.0373(14) 0.0378(14) -0.0100(11) 0.0062(12) 0.0008(12)
C15A 0.0460(18) 0.0364(14) 0.0369(14) -0.0118(11) 0.0020(12) 0.0008(12)
C16A 0.0443(17) 0.0360(14) 0.0408(14) -0.0166(11) 0.0007(12) 0.0017(12)
C17A 0.0466(18) 0.0358(14) 0.0426(15) -0.0162(11) 0.0027(12) 0.0055(12)
C18A 0.0434(17) 0.0310(13) 0.0448(15) -0.0106(11) 0.0010(12) 0.0043(12)
C19A 0.0427(17) 0.0320(13) 0.0374(13) -0.0133(11) 0.0016(11) -0.0010(11)
C20A 0.0458(17) 0.0272(12) 0.0381(13) -0.0114(10) -0.0016(12) -0.0013(11)
N21A 0.0425(14) 0.0308(11) 0.0396(12) -0.0099(9) 0.0001(10) 0.0000(10)
N22A 0.0466(15) 0.0323(11) 0.0401(12) -0.0099(9) 0.0019(10) 0.0016(10)
N23A 0.0488(15) 0.0312(11) 0.0405(12) -0.0080(9) 0.0047(10) 0.0005(10)
N24A 0.0453(14) 0.0322(11) 0.0365(11) -0.0083(9) 0.0012(10) 0.0006(10)
C31A 0.0484(18) 0.0315(13) 0.0430(15) -0.0114(11) 0.0014(12) 0.0051(12)
C32A 0.0530(19) 0.0324(13) 0.0467(15) -0.0104(12) -0.0017(13) 0.0025(12)
C33A 0.055(2) 0.0389(15) 0.0473(16) -0.0085(12) -0.0018(14) 0.0063(14)
C34A 0.063(2) 0.0299(13) 0.0465(16) -0.0068(12) 0.0044(14) 0.0043(13)
C35A 0.059(2) 0.0341(14) 0.0406(15) -0.0109(11) 0.0056(13) -0.0014(13)
C36A 0.0496(18) 0.0372(14) 0.0396(14) -0.0101(11) 0.0027(12) -0.0004(12)
C41A 0.061(2) 0.0499(18) 0.063(2) -0.0016(15) -0.0129(17) 0.0052(16)
C42A 0.062(3) 0.064(3) 0.120(4) -0.013(3) -0.010(3) 0.021(2)
C42B 0.077(16) 0.060(12) 0.058(12) 0.001(9) -0.037(11) -0.006(10)
C43A 0.085(4) 0.116(5) 0.058(3) 0.013(3) -0.022(3) -0.004(3)
C44A 0.071(3) 0.072(3) 0.096(4) 0.001(3) -0.039(3) 0.003(2)
C45A 0.066(2) 0.0372(15) 0.0480(16) -0.0134(12) 0.0048(14) -0.0094(14)
C46A 0.108(3) 0.062(2) 0.091(3) -0.045(2) 0.040(2) -0.035(2)
C47A 0.073(2) 0.0513(18) 0.0522(18) -0.0159(14) 0.0081(16) -0.0138(16)
C48A 0.107(3) 0.065(2) 0.066(2) -0.0070(18) -0.023(2) -0.034(2)
C51A 0.0484(18) 0.0335(13) 0.0356(13) -0.0095(11) 0.0009(12) 0.0004(12)
C52A 0.0528(19) 0.0360(14) 0.0408(14) -0.0145(11) 0.0012(13) -0.0017(13)
C53A 0.0483(18) 0.0390(14) 0.0394(14) -0.0110(11) 0.0007(12) -0.0031(12)
C54A 0.0522(19) 0.0425(15) 0.0397(14) -0.0140(12) 0.0072(13) 0.0016(13)
C55A 0.058(2) 0.0399(15) 0.0394(14) -0.0141(12) 0.0018(13) -0.0001(13)
C56A 0.0484(18) 0.0396(14) 0.0395(14) -0.0122(11) -0.0005(12) -0.0040(12)
C61A 0.054(2) 0.0483(17) 0.0567(18) -0.0182(14) 0.0055(15) -0.0074(14)
C62A 0.068(3) 0.071(2) 0.081(3) -0.0253(19) -0.011(2) -0.0154(19)
C63A 0.077(3) 0.049(2) 0.106(3) -0.005(2) 0.005(2) -0.0196(19)
C64A 0.053(2) 0.107(3) 0.105(3) -0.057(3) 0.022(2) -0.019(2)
C65A 0.075(2) 0.0479(17) 0.0484(17) -0.0248(14) 0.0034(15) -0.0052(16)
C66A 0.115(3) 0.066(2) 0.0478(18) -0.0300(16) 0.0047(19) -0.015(2)
C67A 0.102(3) 0.0494(19) 0.078(2) -0.0336(18) 0.005(2) 0.0010(19)
C68A 0.089(3) 0.066(2) 0.067(2) -0.0360(18) -0.0041(19) -0.0170(19)
C71A 0.0393(17) 0.0338(13) 0.0385(13) -0.0135(11) 0.0011(11) 0.0024(11)
C72A 0.0423(17) 0.0305(13) 0.0414(14) -0.0121(11) 0.0035(12) 0.0011(11)
C73A 0.0398(17) 0.0337(13) 0.0408(14) -0.0129(11) 0.0012(12) 0.0026(11)
C74A 0.0451(18) 0.0320(13) 0.0418(14) -0.0102(11) -0.0014(12) 0.0035(12)
C75A 0.0429(17) 0.0305(13) 0.0422(14) -0.0111(11) 0.0029(12) -0.0001(11)
C76A 0.0435(17) 0.0319(13) 0.0416(14) -0.0128(11) -0.0005(12) 0.0007(11)
C80A 0.0430(17) 0.0344(14) 0.0463(15) -0.0119(11) -0.0035(12) 0.0025(12)
C81A 0.055(2) 0.0375(14) 0.0515(16) -0.0165(12) -0.0058(14) 0.0022(13)
C82A 0.0455(18) 0.0405(15) 0.0598(18) -0.0189(13) -0.0024(14) 0.0031(13)
C83A 0.055(2) 0.0428(16) 0.0525(17) -0.0097(13) -0.0130(14) 0.0027(14)
C84A 0.0473(18) 0.0322(13) 0.0446(15) -0.0066(11) -0.0024(13) -0.0023(12)
C85A 0.047(2) 0.0503(18) 0.085(2) -0.0015(17) -0.0020(17) -0.0054(15)
C86A 0.079(3) 0.0560(19) 0.0491(18) -0.0074(15) 0.0057(16) -0.0261(17)
C87A 0.067(2) 0.0383(16) 0.070(2) -0.0204(14) -0.0022(17) -0.0080(15)
C91A 0.0402(17) 0.0305(13) 0.0441(14) -0.0125(11) 0.0017(12) -0.0009(11)
C92A 0.0471(18) 0.0374(14) 0.0443(15) -0.0185(12) 0.0019(13) -0.0006(12)
C93A 0.0463(18) 0.0411(15) 0.0499(16) -0.0216(12) -0.0031(13) -0.0002(13)
C94A 0.0371(16) 0.0315(13) 0.0495(15) -0.0165(11) 0.0031(12) 0.0014(11)
C95A 0.0443(18) 0.0381(14) 0.0439(15) -0.0173(12) 0.0030(13) 0.0010(12)
C96A 0.0393(17) 0.0350(13) 0.0469(15) -0.0153(11) 0.0014(12) -0.0001(11)
N1TA 0.0371(14) 0.0338(11) 0.0496(13) -0.0144(10) 0.0028(10) 0.0013(10)
C2TA 0.0388(17) 0.0349(14) 0.0545(17) -0.0179(13) 0.0009(13) 0.0014(12)
N3TA 0.0370(14) 0.0369(12) 0.0531(14) -0.0158(10) 0.0016(11) 0.0035(10)
C4TA 0.0420(18) 0.0447(15) 0.0480(16) -0.0215(13) 0.0039(13) -0.0001(13)
C5TA 0.0503(19) 0.0389(14) 0.0454(15) -0.0168(12) 0.0034(13) 0.0027(13)
C6TA 0.0500(19) 0.0344(14) 0.0456(15) -0.0146(12) 0.0015(13) 0.0049(12)
O7TA 0.0463(12) 0.0353(10) 0.0584(12) -0.0093(9) 0.0025(9) 0.0031(9)
O8TA 0.0440(13) 0.0539(12) 0.0536(12) -0.0193(10) 0.0068(10) 0.0010(9)
C9TA 0.062(2) 0.0473(17) 0.0534(18) -0.0105(14) 0.0092(15) 0.0045(15)

_geom_special_details            
;
 All esds (except the esd in the dihedral angle between two l.s. planes)
 are estimated using the full covariance matrix.  The cell esds are taken
 into account individually in the estimation of esds in distances, angles
 and torsion angles; correlations between esds in cell parameters are only
 used when they are defined by crystal symmetry.  An approximate (isotropic)
 treatment of cell esds is used for estimating esds involving l.s. planes.
;
loop_
_geom_bond_atom_site_label_1
_geom_bond_atom_site_label_2
_geom_bond_distance
_geom_bond_site_symmetry_2
_geom_bond_publ_flag
C1A C2A 1.431(4) . ?
C1A C20A 1.406(4) . ?
C1A N21A 1.385(3) . ?
C2A H2A 0.9500 . ?
C2A C3A 1.354(4) . ?
C3A H3A 0.9500 . ?
C3A C4A 1.439(4) . ?
C4A C5A 1.416(4) . ?
C4A N21A 1.375(3) . ?
C5A C6A 1.412(4) . ?
C5A C91A 1.500(4) . ?
C6A C7A 1.457(4) . ?
C6A N22A 1.367(3) . ?
C7A H7A 0.9500 . ?
C7A C8A 1.357(4) . ?
C8A H8A 0.9500 . ?
C8A C9A 1.459(4) . ?
C9A C10A 1.404(4) . ?
C9A N22A 1.382(3) . ?
C10A C11A 1.402(4) . ?
C10A C31A 1.509(3) . ?
C11A C12A 1.436(4) . ?
C11A N23A 1.375(3) . ?
C12A H12A 0.9500 . ?
C12A C13A 1.359(4) . ?
C13A H13A 0.9500 . ?
C13A C14A 1.434(4) . ?
C14A C15A 1.405(4) . ?
C14A N23A 1.380(3) . ?
C15A C16A 1.406(4) . ?
C15A C51A 1.503(4) . ?
C16A C17A 1.442(4) . ?
C16A N24A 1.367(3) . ?
C17A H17A 0.9500 . ?
C17A C18A 1.351(4) . ?
C18A H18A 0.9500 . ?
C18A C19A 1.442(4) . ?
C19A C20A 1.409(4) . ?
C19A N24A 1.378(3) . ?
C20A C71A 1.508(4) . ?
N21A H21A 0.8800 . ?
N22A H22A 0.8800 . ?
N23A H23A 0.8800 . ?
N24A H24A 0.8800 . ?
C31A C32A 1.402(4) . ?
C31A C36A 1.389(4) . ?
C32A H32A 0.9500 . ?
C32A C33A 1.399(4) . ?
C33A C34A 1.397(4) . ?
C33A C41A 1.533(4) . ?
C34A H34A 0.9500 . ?
C34A C35A 1.401(4) . ?
C35A C36A 1.399(4) . ?
C35A C45A 1.538(4) . ?
C36A H36A 0.9500 . ?
C41A C42A 1.583(6) . ?
C41A C42B 1.578(12) . ?
C41A C43A 1.524(5) . ?
C41A C43B 1.566(13) . ?
C41A C44B 1.548(12) . ?
C41A C44A 1.516(5) . ?
C42A H42A 0.9800 . ?
C42A H42B 0.9800 . ?
C42A H42C 0.9800 . ?
C42B H42D 0.9800 . ?
C42B H42E 0.9800 . ?
C42B H42F 0.9800 . ?
C43A H43A 0.9800 . ?
C43A H43B 0.9800 . ?
C43A H43C 0.9800 . ?
C43B H43D 0.9800 . ?
C43B H43E 0.9800 . ?
C43B H43F 0.9800 . ?
C44B H44A 0.9800 . ?
C44B H44B 0.9800 . ?
C44B H44C 0.9800 . ?
C44A H44D 0.9800 . ?
C44A H44E 0.9800 . ?
C44A H44F 0.9800 . ?
C45A C46A 1.541(5) . ?
C45A C47A 1.531(4) . ?
C45A C48A 1.537(5) . ?
C46A H46A 0.9800 . ?
C46A H46B 0.9800 . ?
C46A H46C 0.9800 . ?
C47A H47A 0.9800 . ?
C47A H47B 0.9800 . ?
C47A H47C 0.9800 . ?
C48A H48A 0.9800 . ?
C48A H48B 0.9800 . ?
C48A H48C 0.9800 . ?
C51A C52A 1.383(4) . ?
C51A C56A 1.404(4) . ?
C52A H52A 0.9500 . ?
C52A C53A 1.402(4) . ?
C53A C54A 1.394(4) . ?
C53A C61A 1.535(4) . ?
C54A H54A 0.9500 . ?
C54A C55A 1.400(4) . ?
C55A C56A 1.391(4) . ?
C55A C65A 1.542(4) . ?
C56A H56A 0.9500 . ?
C61A C62A 1.526(5) . ?
C61A C63A 1.540(4) . ?
C61A C64A 1.534(5) . ?
C62A H62A 0.9800 . ?
C62A H62B 0.9800 . ?
C62A H62C 0.9800 . ?
C63A H63A 0.9800 . ?
C63A H63B 0.9800 . ?
C63A H63C 0.9800 . ?
C64A H64A 0.9800 . ?
C64A H64B 0.9800 . ?
C64A H64C 0.9800 . ?
C65A C66A 1.538(4) . ?
C65A C67A 1.551(5) . ?
C65A C68A 1.525(5) . ?
C66A H66A 0.9800 . ?
C66A H66B 0.9800 . ?
C66A H66C 0.9800 . ?
C67A H67A 0.9800 . ?
C67A H67B 0.9800 . ?
C67A H67C 0.9800 . ?
C68A H68A 0.9800 . ?
C68A H68B 0.9800 . ?
C68A H68C 0.9800 . ?
C71A C72A 1.392(4) . ?
C71A C76A 1.404(4) . ?
C72A H72A 0.9500 . ?
C72A C73A 1.409(4) . ?
C73A C74A 1.397(4) . ?
C73A C80A 1.530(4) . ?
C74A H74A 0.9500 . ?
C74A C75A 1.405(4) . ?
C75A C76A 1.402(4) . ?
C75A C84A 1.542(4) . ?
C76A H76A 0.9500 . ?
C80A C81A 1.544(4) . ?
C80A C82A 1.541(4) . ?
C80A C83A 1.538(4) . ?
C81A H81A 0.9800 . ?
C81A H81B 0.9800 . ?
C81A H81C 0.9800 . ?
C82A H82A 0.9800 . ?
C82A H82B 0.9800 . ?
C82A H82C 0.9800 . ?
C83A H83A 0.9800 . ?
C83A H83B 0.9800 . ?
C83A H83C 0.9800 . ?
C84A C85A 1.523(4) . ?
C84A C86A 1.528(4) . ?
C84A C87A 1.542(4) . ?
C85A H85A 0.9800 . ?
C85A H85B 0.9800 . ?
C85A H85C 0.9800 . ?
C86A H86A 0.9800 . ?
C86A H86B 0.9800 . ?
C86A H86C 0.9800 . ?
C87A H87A 0.9800 . ?
C87A H87B 0.9800 . ?
C87A H87C 0.9800 . ?
C91A C92A 1.406(4) . ?
C91A C96A 1.398(4) . ?
C92A H92A 0.9500 . ?
C92A C93A 1.383(4) . ?
C93A H93A 0.9500 . ?
C93A C94A 1.390(4) . ?
C94A C95A 1.391(4) . ?
C94A N1TA 1.442(3) . ?
C95A H95A 0.9500 . ?
C95A C96A 1.383(4) . ?
C96A H96A 0.9500 . ?
N1TA C2TA 1.386(4) . ?
N1TA C6TA 1.392(3) . ?
C2TA N3TA 1.371(3) . ?
C2TA O7TA 1.230(3) . ?
N3TA H3TA 0.8800 . ?
N3TA C4TA 1.396(3) . ?
C4TA C5TA 1.455(4) . ?
C4TA O8TA 1.227(3) . ?
C5TA C6TA 1.336(4) . ?
C5TA C9TA 1.512(4) . ?
C6TA H6TA 0.9500 . ?
C9TA H9TA 0.9800 . ?
C9TA H9TB 0.9800 . ?
C9TA H9TC 0.9800 . ?

loop_
_geom_angle_atom_site_label_1
_geom_angle_atom_site_label_2
_geom_angle_atom_site_label_3
_geom_angle
_geom_angle_site_symmetry_1
_geom_angle_site_symmetry_3
_geom_angle_publ_flag
C20A C1A C2A 126.9(2) . . ?
N21A C1A C2A 107.2(2) . . ?
N21A C1A C20A 125.7(2) . . ?
C1A C2A H2A 125.8 . . ?
C3A C2A C1A 108.3(2) . . ?
C3A C2A H2A 125.8 . . ?
C2A C3A H3A 126.1 . . ?
C2A C3A C4A 107.8(2) . . ?
C4A C3A H3A 126.1 . . ?
C5A C4A C3A 125.6(2) . . ?
N21A C4A C3A 107.5(2) . . ?
N21A C4A C5A 126.9(2) . . ?
C4A C5A C91A 117.1(2) . . ?
C6A C5A C4A 124.6(2) . . ?
C6A C5A C91A 118.2(2) . . ?
C5A C6A C7A 123.4(2) . . ?
N22A C6A C5A 126.6(2) . . ?
N22A C6A C7A 109.8(2) . . ?
C6A C7A H7A 126.7 . . ?
C8A C7A C6A 106.7(2) . . ?
C8A C7A H7A 126.7 . . ?
C7A C8A H8A 126.3 . . ?
C7A C8A C9A 107.5(2) . . ?
C9A C8A H8A 126.3 . . ?
C10A C9A C8A 125.4(2) . . ?
N22A C9A C8A 108.8(2) . . ?
N22A C9A C10A 125.8(2) . . ?
C9A C10A C31A 118.9(2) . . ?
C11A C10A C9A 124.4(2) . . ?
C11A C10A C31A 116.7(2) . . ?
C10A C11A C12A 126.1(2) . . ?
N23A C11A C10A 126.1(2) . . ?
N23A C11A C12A 107.5(2) . . ?
C11A C12A H12A 126.0 . . ?
C13A C12A C11A 108.1(2) . . ?
C13A C12A H12A 126.0 . . ?
C12A C13A H13A 126.1 . . ?
C12A C13A C14A 107.7(2) . . ?
C14A C13A H13A 126.1 . . ?
C15A C14A C13A 126.2(2) . . ?
N23A C14A C13A 107.7(2) . . ?
N23A C14A C15A 126.0(2) . . ?
C14A C15A C16A 125.6(2) . . ?
C14A C15A C51A 117.7(2) . . ?
C16A C15A C51A 116.8(2) . . ?
C15A C16A C17A 123.4(2) . . ?
N24A C16A C15A 126.9(2) . . ?
N24A C16A C17A 109.6(2) . . ?
C16A C17A H17A 126.4 . . ?
C18A C17A C16A 107.1(2) . . ?
C18A C17A H17A 126.4 . . ?
C17A C18A H18A 126.4 . . ?
C17A C18A C19A 107.2(2) . . ?
C19A C18A H18A 126.4 . . ?
C20A C19A C18A 125.7(2) . . ?
N24A C19A C18A 109.2(2) . . ?
N24A C19A C20A 125.0(2) . . ?
C1A C20A C19A 124.3(2) . . ?
C1A C20A C71A 118.1(2) . . ?
C19A C20A C71A 117.6(2) . . ?
C1A N21A H21A 125.5 . . ?
C4A N21A C1A 109.0(2) . . ?
C4A N21A H21A 125.5 . . ?
C6A N22A C9A 107.2(2) . . ?
C6A N22A H22A 126.4 . . ?
C9A N22A H22A 126.4 . . ?
C11A N23A C14A 108.9(2) . . ?
C11A N23A H23A 125.5 . . ?
C14A N23A H23A 125.5 . . ?
C16A N24A C19A 106.8(2) . . ?
C16A N24A H24A 126.6 . . ?
C19A N24A H24A 126.6 . . ?
C32A C31A C10A 120.9(3) . . ?
C36A C31A C10A 119.3(3) . . ?
C36A C31A C32A 119.7(2) . . ?
C31A C32A H32A 119.6 . . ?
C33A C32A C31A 120.8(3) . . ?
C33A C32A H32A 119.6 . . ?
C32A C33A C41A 121.4(3) . . ?
C34A C33A C32A 117.7(3) . . ?
C34A C33A C41A 120.9(3) . . ?
C33A C34A H34A 118.5 . . ?
C33A C34A C35A 123.1(3) . . ?
C35A C34A H34A 118.5 . . ?
C34A C35A C45A 120.0(2) . . ?
C36A C35A C34A 117.4(3) . . ?
C36A C35A C45A 122.6(3) . . ?
C31A C36A C35A 121.4(3) . . ?
C31A C36A H36A 119.3 . . ?
C35A C36A H36A 119.3 . . ?
C33A C41A C42A 108.3(3) . . ?
C33A C41A C42B 105.9(6) . . ?
C33A C41A C43B 106.9(8) . . ?
C33A C41A C44B 110.4(9) . . ?
C43A C41A C33A 110.3(3) . . ?
C43A C41A C42A 108.3(4) . . ?
C43B C41A C42B 113.8(8) . . ?
C44B C41A C42B 111.7(8) . . ?
C44B C41A C43B 107.9(9) . . ?
C44A C41A C33A 113.7(3) . . ?
C44A C41A C42A 105.8(3) . . ?
C44A C41A C43A 110.1(4) . . ?
C41A C42A H42A 109.5 . . ?
C41A C42A H42B 109.5 . . ?
C41A C42A H42C 109.5 . . ?
H42A C42A H42B 109.5 . . ?
H42A C42A H42C 109.5 . . ?
H42B C42A H42C 109.5 . . ?
C41A C42B H42D 109.5 . . ?
C41A C42B H42E 109.5 . . ?
C41A C42B H42F 109.5 . . ?
H42D C42B H42E 109.5 . . ?
H42D C42B H42F 109.5 . . ?
H42E C42B H42F 109.5 . . ?
C41A C43A H43A 109.5 . . ?
C41A C43A H43B 109.5 . . ?
C41A C43A H43C 109.5 . . ?
H43A C43A H43B 109.5 . . ?
H43A C43A H43C 109.5 . . ?
H43B C43A H43C 109.5 . . ?
C41A C43B H43D 109.5 . . ?
C41A C43B H43E 109.5 . . ?
C41A C43B H43F 109.5 . . ?
H43D C43B H43E 109.5 . . ?
H43D C43B H43F 109.5 . . ?
H43E C43B H43F 109.5 . . ?
C41A C44B H44A 109.5 . . ?
C41A C44B H44B 109.5 . . ?
C41A C44B H44C 109.5 . . ?
H44A C44B H44B 109.5 . . ?
H44A C44B H44C 109.5 . . ?
H44B C44B H44C 109.5 . . ?
C41A C44A H44D 109.5 . . ?
C41A C44A H44E 109.5 . . ?
C41A C44A H44F 109.5 . . ?
H44D C44A H44E 109.5 . . ?
H44D C44A H44F 109.5 . . ?
H44E C44A H44F 109.5 . . ?
C35A C45A C46A 109.7(3) . . ?
C47A C45A C35A 110.6(3) . . ?
C47A C45A C46A 108.4(3) . . ?
C47A C45A C48A 107.8(3) . . ?
C48A C45A C35A 112.0(2) . . ?
C48A C45A C46A 108.2(3) . . ?
C45A C46A H46A 109.5 . . ?
C45A C46A H46B 109.5 . . ?
C45A C46A H46C 109.5 . . ?
H46A C46A H46B 109.5 . . ?
H46A C46A H46C 109.5 . . ?
H46B C46A H46C 109.5 . . ?
C45A C47A H47A 109.5 . . ?
C45A C47A H47B 109.5 . . ?
C45A C47A H47C 109.5 . . ?
H47A C47A H47B 109.5 . . ?
H47A C47A H47C 109.5 . . ?
H47B C47A H47C 109.5 . . ?
C45A C48A H48A 109.5 . . ?
C45A C48A H48B 109.5 . . ?
C45A C48A H48C 109.5 . . ?
H48A C48A H48B 109.5 . . ?
H48A C48A H48C 109.5 . . ?
H48B C48A H48C 109.5 . . ?
C52A C51A C15A 122.4(2) . . ?
C52A C51A C56A 119.2(3) . . ?
C56A C51A C15A 118.4(3) . . ?
C51A C52A H52A 119.1 . . ?
C51A C52A C53A 121.9(3) . . ?
C53A C52A H52A 119.1 . . ?
C52A C53A C61A 120.2(3) . . ?
C54A C53A C52A 117.1(3) . . ?
C54A C53A C61A 122.8(3) . . ?
C53A C54A H54A 118.5 . . ?
C53A C54A C55A 123.0(3) . . ?
C55A C54A H54A 118.5 . . ?
C54A C55A C65A 119.9(3) . . ?
C56A C55A C54A 117.8(3) . . ?
C56A C55A C65A 122.4(3) . . ?
C51A C56A H56A 119.5 . . ?
C55A C56A C51A 121.1(3) . . ?
C55A C56A H56A 119.5 . . ?
C53A C61A C63A 108.8(3) . . ?
C62A C61A C53A 109.7(2) . . ?
C62A C61A C63A 109.1(3) . . ?
C62A C61A C64A 107.4(3) . . ?
C64A C61A C53A 112.4(3) . . ?
C64A C61A C63A 109.4(3) . . ?
C61A C62A H62A 109.5 . . ?
C61A C62A H62B 109.5 . . ?
C61A C62A H62C 109.5 . . ?
H62A C62A H62B 109.5 . . ?
H62A C62A H62C 109.5 . . ?
H62B C62A H62C 109.5 . . ?
C61A C63A H63A 109.5 . . ?
C61A C63A H63B 109.5 . . ?
C61A C63A H63C 109.5 . . ?
H63A C63A H63B 109.5 . . ?
H63A C63A H63C 109.5 . . ?
H63B C63A H63C 109.5 . . ?
C61A C64A H64A 109.5 . . ?
C61A C64A H64B 109.5 . . ?
C61A C64A H64C 109.5 . . ?
H64A C64A H64B 109.5 . . ?
H64A C64A H64C 109.5 . . ?
H64B C64A H64C 109.5 . . ?
C55A C65A C67A 108.9(3) . . ?
C66A C65A C55A 108.8(2) . . ?
C66A C65A C67A 109.1(3) . . ?
C68A C65A C55A 112.9(3) . . ?
C68A C65A C66A 108.8(3) . . ?
C68A C65A C67A 108.3(3) . . ?
C65A C66A H66A 109.5 . . ?
C65A C66A H66B 109.5 . . ?
C65A C66A H66C 109.5 . . ?
H66A C66A H66B 109.5 . . ?
H66A C66A H66C 109.5 . . ?
H66B C66A H66C 109.5 . . ?
C65A C67A H67A 109.5 . . ?
C65A C67A H67B 109.5 . . ?
C65A C67A H67C 109.5 . . ?
H67A C67A H67B 109.5 . . ?
H67A C67A H67C 109.5 . . ?
H67B C67A H67C 109.5 . . ?
C65A C68A H68A 109.5 . . ?
C65A C68A H68B 109.5 . . ?
C65A C68A H68C 109.5 . . ?
H68A C68A H68B 109.5 . . ?
H68A C68A H68C 109.5 . . ?
H68B C68A H68C 109.5 . . ?
C72A C71A C20A 119.0(2) . . ?
C72A C71A C76A 119.0(2) . . ?
C76A C71A C20A 122.0(2) . . ?
C71A C72A H72A 119.1 . . ?
C71A C72A C73A 121.9(2) . . ?
C73A C72A H72A 119.1 . . ?
C72A C73A C80A 119.3(2) . . ?
C74A C73A C72A 117.2(3) . . ?
C74A C73A C80A 123.4(2) . . ?
C73A C74A H74A 118.5 . . ?
C73A C74A C75A 122.9(2) . . ?
C75A C74A H74A 118.5 . . ?
C74A C75A C84A 120.7(2) . . ?
C76A C75A C74A 117.7(2) . . ?
C76A C75A C84A 121.6(3) . . ?
C71A C76A H76A 119.4 . . ?
C75A C76A C71A 121.2(3) . . ?
C75A C76A H76A 119.4 . . ?
C73A C80A C81A 110.2(2) . . ?
C73A C80A C82A 108.7(2) . . ?
C73A C80A C83A 112.8(2) . . ?
C82A C80A C81A 109.0(2) . . ?
C83A C80A C81A 107.3(2) . . ?
C83A C80A C82A 108.7(2) . . ?
C80A C81A H81A 109.5 . . ?
C80A C81A H81B 109.5 . . ?
C80A C81A H81C 109.5 . . ?
H81A C81A H81B 109.5 . . ?
H81A C81A H81C 109.5 . . ?
H81B C81A H81C 109.5 . . ?
C80A C82A H82A 109.5 . . ?
C80A C82A H82B 109.5 . . ?
C80A C82A H82C 109.5 . . ?
H82A C82A H82B 109.5 . . ?
H82A C82A H82C 109.5 . . ?
H82B C82A H82C 109.5 . . ?
C80A C83A H83A 109.5 . . ?
C80A C83A H83B 109.5 . . ?
C80A C83A H83C 109.5 . . ?
H83A C83A H83B 109.5 . . ?
H83A C83A H83C 109.5 . . ?
H83B C83A H83C 109.5 . . ?
C75A C84A C87A 108.5(2) . . ?
C85A C84A C75A 112.1(2) . . ?
C85A C84A C86A 108.7(3) . . ?
C85A C84A C87A 107.9(3) . . ?
C86A C84A C75A 110.4(2) . . ?
C86A C84A C87A 109.2(2) . . ?
C84A C85A H85A 109.5 . . ?
C84A C85A H85B 109.5 . . ?
C84A C85A H85C 109.5 . . ?
H85A C85A H85B 109.5 . . ?
H85A C85A H85C 109.5 . . ?
H85B C85A H85C 109.5 . . ?
C84A C86A H86A 109.5 . . ?
C84A C86A H86B 109.5 . . ?
C84A C86A H86C 109.5 . . ?
H86A C86A H86B 109.5 . . ?
H86A C86A H86C 109.5 . . ?
H86B C86A H86C 109.5 . . ?
C84A C87A H87A 109.5 . . ?
C84A C87A H87B 109.5 . . ?
C84A C87A H87C 109.5 . . ?
H87A C87A H87B 109.5 . . ?
H87A C87A H87C 109.5 . . ?
H87B C87A H87C 109.5 . . ?
C92A C91A C5A 120.7(2) . . ?
C96A C91A C5A 121.6(3) . . ?
C96A C91A C92A 117.6(3) . . ?
C91A C92A H92A 119.2 . . ?
C93A C92A C91A 121.6(3) . . ?
C93A C92A H92A 119.2 . . ?
C92A C93A H93A 120.2 . . ?
C92A C93A C94A 119.6(3) . . ?
C94A C93A H93A 120.2 . . ?
C93A C94A C95A 119.8(3) . . ?
C93A C94A N1TA 121.2(3) . . ?
C95A C94A N1TA 119.0(2) . . ?
C94A C95A H95A 119.9 . . ?
C96A C95A C94A 120.3(3) . . ?
C96A C95A H95A 119.9 . . ?
C91A C96A H96A 119.4 . . ?
C95A C96A C91A 121.1(3) . . ?
C95A C96A H96A 119.4 . . ?
C2TA N1TA C94A 120.8(2) . . ?
C2TA N1TA C6TA 120.3(2) . . ?
C6TA N1TA C94A 118.9(2) . . ?
N3TA C2TA N1TA 115.1(2) . . ?
O7TA C2TA N1TA 122.0(2) . . ?
O7TA C2TA N3TA 122.9(3) . . ?
C2TA N3TA H3TA 116.2 . . ?
C2TA N3TA C4TA 127.6(2) . . ?
C4TA N3TA H3TA 116.2 . . ?
N3TA C4TA C5TA 114.2(2) . . ?
O8TA C4TA N3TA 120.6(3) . . ?
O8TA C4TA C5TA 125.2(3) . . ?
C4TA C5TA C9TA 118.5(3) . . ?
C6TA C5TA C4TA 118.7(3) . . ?
C6TA C5TA C9TA 122.8(3) . . ?
N1TA C6TA H6TA 118.0 . . ?
C5TA C6TA N1TA 124.0(3) . . ?
C5TA C6TA H6TA 118.0 . . ?
C5TA C9TA H9TA 109.5 . . ?
C5TA C9TA H9TB 109.5 . . ?
C5TA C9TA H9TC 109.5 . . ?
H9TA C9TA H9TB 109.5 . . ?
H9TA C9TA H9TC 109.5 . . ?
H9TB C9TA H9TC 109.5 . . ?

loop_
_geom_hbond_atom_site_label_D
_geom_hbond_atom_site_label_H
_geom_hbond_atom_site_label_A
_geom_hbond_distance_DH
_geom_hbond_distance_HA
_geom_hbond_distance_DA
_geom_hbond_angle_DHA
_geom_hbond_site_symmetry_A
N3TA H3TA O7TA 0.88 1.94 2.818(3) 172.0 2_476

loop_
_geom_torsion_atom_site_label_1
_geom_torsion_atom_site_label_2
_geom_torsion_atom_site_label_3
_geom_torsion_atom_site_label_4
_geom_torsion
_geom_torsion_site_symmetry_1
_geom_torsion_site_symmetry_2
_geom_torsion_site_symmetry_3
_geom_torsion_site_symmetry_4
_geom_torsion_publ_flag
C1A C2A C3A C4A -3.0(3) . . . . ?
C1A C20A C71A C72A -122.9(3) . . . . ?
C1A C20A C71A C76A 56.3(4) . . . . ?
C2A C1A C20A C19A 172.1(3) . . . . ?
C2A C1A C20A C71A -9.2(4) . . . . ?
C2A C1A N21A C4A -2.2(3) . . . . ?
C2A C3A C4A C5A -175.7(3) . . . . ?
C2A C3A C4A N21A 1.6(3) . . . . ?
C3A C4A C5A C6A 170.1(3) . . . . ?
C3A C4A C5A C91A -8.5(4) . . . . ?
C3A C4A N21A C1A 0.5(3) . . . . ?
C4A C5A C6A C7A -170.9(3) . . . . ?
C4A C5A C6A N22A 3.7(5) . . . . ?
C4A C5A C91A C92A -118.4(3) . . . . ?
C4A C5A C91A C96A 59.8(3) . . . . ?
C5A C4A N21A C1A 177.8(3) . . . . ?
C5A C6A C7A C8A 173.8(3) . . . . ?
C5A C6A N22A C9A -174.7(3) . . . . ?
C5A C91A C92A C93A 177.1(2) . . . . ?
C5A C91A C96A C95A -175.8(2) . . . . ?
C6A C5A C91A C92A 62.9(3) . . . . ?
C6A C5A C91A C96A -118.9(3) . . . . ?
C6A C7A C8A C9A 2.0(3) . . . . ?
C7A C6A N22A C9A 0.6(3) . . . . ?
C7A C8A C9A C10A 175.5(3) . . . . ?
C7A C8A C9A N22A -1.7(3) . . . . ?
C8A C9A C10A C11A -170.9(3) . . . . ?
C8A C9A C10A C31A 7.2(4) . . . . ?
C8A C9A N22A C6A 0.7(3) . . . . ?
C9A C10A C11A C12A 166.0(3) . . . . ?
C9A C10A C11A N23A -7.1(5) . . . . ?
C9A C10A C31A C32A -59.9(4) . . . . ?
C9A C10A C31A C36A 119.5(3) . . . . ?
C10A C9A N22A C6A -176.6(3) . . . . ?
C10A C11A C12A C13A -171.6(3) . . . . ?
C10A C11A N23A C14A 172.4(3) . . . . ?
C10A C31A C32A C33A 178.0(3) . . . . ?
C10A C31A C36A C35A -178.8(2) . . . . ?
C11A C10A C31A C32A 118.4(3) . . . . ?
C11A C10A C31A C36A -62.2(4) . . . . ?
C11A C12A C13A C14A -2.4(4) . . . . ?
C12A C11A N23A C14A -1.7(3) . . . . ?
C12A C13A C14A C15A -179.3(3) . . . . ?
C12A C13A C14A N23A 1.4(4) . . . . ?
C13A C14A C15A C16A 176.3(3) . . . . ?
C13A C14A C15A C51A -3.4(5) . . . . ?
C13A C14A N23A C11A 0.3(3) . . . . ?
C14A C15A C16A C17A -169.5(3) . . . . ?
C14A C15A C16A N24A 6.3(5) . . . . ?
C14A C15A C51A C52A 74.9(4) . . . . ?
C14A C15A C51A C56A -105.7(3) . . . . ?
C15A C14A N23A C11A -179.1(3) . . . . ?
C15A C16A C17A C18A 174.3(3) . . . . ?
C15A C16A N24A C19A -174.6(3) . . . . ?
C15A C51A C52A C53A 178.7(2) . . . . ?
C15A C51A C56A C55A -179.1(2) . . . . ?
C16A C15A C51A C52A -104.8(3) . . . . ?
C16A C15A C51A C56A 74.6(3) . . . . ?
C16A C17A C18A C19A 1.6(3) . . . . ?
C17A C16A N24A C19A 1.7(3) . . . . ?
C17A C18A C19A C20A 176.8(3) . . . . ?
C17A C18A C19A N24A -0.6(3) . . . . ?
C18A C19A C20A C1A -171.5(3) . . . . ?
C18A C19A C20A C71A 9.7(4) . . . . ?
C18A C19A N24A C16A -0.7(3) . . . . ?
C19A C20A C71A C72A 55.9(3) . . . . ?
C19A C20A C71A C76A -124.8(3) . . . . ?
C20A C1A C2A C3A -173.0(3) . . . . ?
C20A C1A N21A C4A 174.1(3) . . . . ?
C20A C19A N24A C16A -178.1(3) . . . . ?
C20A C71A C72A C73A 178.5(2) . . . . ?
C20A C71A C76A C75A -176.3(2) . . . . ?
N21A C1A C2A C3A 3.3(3) . . . . ?
N21A C1A C20A C19A -3.6(4) . . . . ?
N21A C1A C20A C71A 175.2(2) . . . . ?
N21A C4A C5A C6A -6.7(5) . . . . ?
N21A C4A C5A C91A 174.6(3) . . . . ?
N22A C6A C7A C8A -1.6(3) . . . . ?
N22A C9A C10A C11A 5.9(5) . . . . ?
N22A C9A C10A C31A -176.0(3) . . . . ?
N23A C11A C12A C13A 2.6(4) . . . . ?
N23A C14A C15A C16A -4.5(5) . . . . ?
N23A C14A C15A C51A 175.8(3) . . . . ?
N24A C16A C17A C18A -2.1(3) . . . . ?
N24A C19A C20A C1A 5.5(4) . . . . ?
N24A C19A C20A C71A -173.2(3) . . . . ?
C31A C10A C11A C12A -12.2(4) . . . . ?
C31A C10A C11A N23A 174.7(3) . . . . ?
C31A C32A C33A C34A 1.3(4) . . . . ?
C31A C32A C33A C41A -177.1(3) . . . . ?
C32A C31A C36A C35A 0.6(4) . . . . ?
C32A C33A C34A C35A -0.6(4) . . . . ?
C32A C33A C41A C42A 122.3(3) . . . . ?
C32A C33A C41A C42B -60.1(8) . . . . ?
C32A C33A C41A C43A -119.3(4) . . . . ?
C32A C33A C41A C43B 61.6(9) . . . . ?
C32A C33A C41A C44B 178.8(8) . . . . ?
C32A C33A C41A C44A 4.9(5) . . . . ?
C33A C34A C35A C36A -0.2(4) . . . . ?
C33A C34A C35A C45A -178.2(3) . . . . ?
C34A C33A C41A C42A -56.1(4) . . . . ?
C34A C33A C41A C42B 121.6(7) . . . . ?
C34A C33A C41A C43A 62.4(4) . . . . ?
C34A C33A C41A C43B -116.7(8) . . . . ?
C34A C33A C41A C44B 0.5(9) . . . . ?
C34A C33A C41A C44A -173.4(4) . . . . ?
C34A C35A C36A C31A 0.2(4) . . . . ?
C34A C35A C45A C46A 59.4(4) . . . . ?
C34A C35A C45A C47A -60.1(4) . . . . ?
C34A C35A C45A C48A 179.5(3) . . . . ?
C36A C31A C32A C33A -1.4(4) . . . . ?
C36A C35A C45A C46A -118.5(3) . . . . ?
C36A C35A C45A C47A 121.9(3) . . . . ?
C36A C35A C45A C48A 1.6(4) . . . . ?
C41A C33A C34A C35A 177.8(3) . . . . ?
C45A C35A C36A C31A 178.1(3) . . . . ?
C51A C15A C16A C17A 10.2(4) . . . . ?
C51A C15A C16A N24A -174.0(3) . . . . ?
C51A C52A C53A C54A 0.6(4) . . . . ?
C51A C52A C53A C61A 179.2(3) . . . . ?
C52A C51A C56A C55A 0.4(4) . . . . ?
C52A C53A C54A C55A -0.2(4) . . . . ?
C52A C53A C61A C62A 58.0(4) . . . . ?
C52A C53A C61A C63A -61.2(4) . . . . ?
C52A C53A C61A C64A 177.4(3) . . . . ?
C53A C54A C55A C56A -0.2(4) . . . . ?
C53A C54A C55A C65A 178.4(3) . . . . ?
C54A C53A C61A C62A -123.5(3) . . . . ?
C54A C53A C61A C63A 117.3(3) . . . . ?
C54A C53A C61A C64A -4.1(4) . . . . ?
C54A C55A C56A C51A 0.1(4) . . . . ?
C54A C55A C65A C66A -56.8(4) . . . . ?
C54A C55A C65A C67A 62.0(3) . . . . ?
C54A C55A C65A C68A -177.7(3) . . . . ?
C56A C51A C52A C53A -0.7(4) . . . . ?
C56A C55A C65A C66A 121.8(3) . . . . ?
C56A C55A C65A C67A -119.4(3) . . . . ?
C56A C55A C65A C68A 0.9(4) . . . . ?
C61A C53A C54A C55A -178.7(3) . . . . ?
C65A C55A C56A C51A -178.5(3) . . . . ?
C71A C72A C73A C74A -1.0(4) . . . . ?
C71A C72A C73A C80A 177.6(2) . . . . ?
C72A C71A C76A C75A 2.9(4) . . . . ?
C72A C73A C74A C75A 0.6(4) . . . . ?
C72A C73A C80A C81A 55.8(3) . . . . ?
C72A C73A C80A C82A -63.6(3) . . . . ?
C72A C73A C80A C83A 175.7(2) . . . . ?
C73A C74A C75A C76A 1.4(4) . . . . ?
C73A C74A C75A C84A 179.6(2) . . . . ?
C74A C73A C80A C81A -125.6(3) . . . . ?
C74A C73A C80A C82A 114.9(3) . . . . ?
C74A C73A C80A C83A -5.8(4) . . . . ?
C74A C75A C76A C71A -3.2(4) . . . . ?
C74A C75A C84A C85A 158.7(3) . . . . ?
C74A C75A C84A C86A 37.4(4) . . . . ?
C74A C75A C84A C87A -82.3(3) . . . . ?
C76A C71A C72A C73A -0.7(4) . . . . ?
C76A C75A C84A C85A -23.2(4) . . . . ?
C76A C75A C84A C86A -144.5(3) . . . . ?
C76A C75A C84A C87A 95.8(3) . . . . ?
C80A C73A C74A C75A -177.9(2) . . . . ?
C84A C75A C76A C71A 178.7(2) . . . . ?
C91A C5A C6A C7A 7.7(4) . . . . ?
C91A C5A C6A N22A -177.7(2) . . . . ?
C91A C92A C93A C94A -1.9(4) . . . . ?
C92A C91A C96A C95A 2.4(4) . . . . ?
C92A C93A C94A C95A 3.7(4) . . . . ?
C92A C93A C94A N1TA -173.1(2) . . . . ?
C93A C94A C95A C96A -2.5(4) . . . . ?
C93A C94A N1TA C2TA -61.5(4) . . . . ?
C93A C94A N1TA C6TA 119.3(3) . . . . ?
C94A C95A C96A C91A -0.6(4) . . . . ?
C94A N1TA C2TA N3TA -177.1(2) . . . . ?
C94A N1TA C2TA O7TA 2.4(4) . . . . ?
C94A N1TA C6TA C5TA 178.9(3) . . . . ?
C95A C94A N1TA C2TA 121.8(3) . . . . ?
C95A C94A N1TA C6TA -57.5(3) . . . . ?
C96A C91A C92A C93A -1.1(4) . . . . ?
N1TA C94A C95A C96A 174.3(2) . . . . ?
N1TA C2TA N3TA C4TA -3.4(4) . . . . ?
C2TA N1TA C6TA C5TA -0.3(4) . . . . ?
C2TA N3TA C4TA C5TA 2.5(4) . . . . ?
C2TA N3TA C4TA O8TA -177.0(3) . . . . ?
N3TA C4TA C5TA C6TA -0.3(4) . . . . ?
N3TA C4TA C5TA C9TA -178.9(3) . . . . ?
C4TA C5TA C6TA N1TA -0.6(4) . . . . ?
C6TA N1TA C2TA N3TA 2.1(4) . . . . ?
C6TA N1TA C2TA O7TA -178.3(3) . . . . ?
O7TA C2TA N3TA C4TA 177.1(3) . . . . ?
O8TA C4TA C5TA C6TA 179.1(3) . . . . ?
O8TA C4TA C5TA C9TA 0.5(5) . . . . ?
C9TA C5TA C6TA N1TA 177.9(3) . . . . ?

_shelx_estimated_absorpt_T_max   ?
_shelx_estimated_absorpt_T_min   ?
_shelx_fab_checksum              45726
_shelx_fab_file                  
;
    0    0    2     -8.82      0.01
    0    0   -5     -4.66      0.01
    0    0    6      5.67     -0.01
    0    0   -6      5.67      0.01
    0    0   -6      5.67      0.01
    0    0    7      0.25      0.01
    0    0   -7      0.25     -0.01
    0    0   -7      0.25     -0.01
    0    0   -7      0.25     -0.01
    0    0   -8     -4.53     -0.01
    0    0    8     -4.53      0.01
    0    0   -8     -4.53     -0.01
    0    0    9      4.61     -0.01
    0    0   -9      4.61      0.01
    0    0   -9      4.61      0.01
    0    0   -9      4.61      0.01
    0    0  -10      1.65      0.01
    0    0  -10      1.65      0.01
    0    0  -10      1.65      0.01
    0    0   10      1.65     -0.01
    0    0   11     -3.83      0.00
    0    0  -11     -3.83      0.00
    0    0  -11     -3.83      0.00
    0    0  -11     -3.83      0.00
    0    0  -12      2.18      0.01
    0    0   12      2.18     -0.01
    0    0  -12      2.18      0.01
    0    0  -12      2.18      0.01
    0    0  -13      2.07      0.02
    0    0  -13      2.07      0.02
    0    0  -13      2.07      0.02
    0    0   13      2.07     -0.02
    0    0  -14     -1.90      0.00
    0    0  -14     -1.90      0.00
    0    0  -14     -1.90      0.00
    0    0   14     -1.90      0.00
    0    0  -15      0.80     -0.02
    0    0  -15      0.80     -0.02
    0    0  -15      0.80     -0.02
    0    0   15      0.80      0.02
    0    0  -16      1.27     -0.01
    0    0  -16      1.27     -0.01
    0    0  -16      1.27     -0.01
    0    0   16      1.27      0.01
    0    0  -17     -0.85      0.01
    0    0  -17     -0.85      0.01
    0    0  -17     -0.85      0.01
    0    0   17     -0.85     -0.01
    0    0  -18      0.08      0.01
    0    0  -18      0.08      0.01
    0    0   18      0.08     -0.01
    0    0  -18      0.08      0.01
    0    0  -19      0.64     -0.01
    0    0  -19      0.64     -0.01
    0    0   19      0.64      0.01
    0    0  -19      0.64     -0.01
    0    0  -20     -0.08     -0.01
    0    0  -20     -0.08     -0.01
    0    0  -20     -0.08     -0.01
    0    0   20     -0.08      0.01
    0    0  -21     -0.17      0.01
    0    0  -21     -0.17      0.01
    0    0   21     -0.17     -0.01
    0    0  -21     -0.17      0.01
    0    0   22      0.06      0.00
    0    0  -22      0.06      0.00
    0    0  -22      0.06      0.00
    0    0  -22      0.06      0.00
    0    0   23      0.14      0.02
    0    0  -23      0.14     -0.02
    0    0  -23      0.14     -0.02
    0    0  -23      0.14     -0.02
    0   -1   23      0.08      0.01
    0    1  -23      0.08     -0.01
    0    1  -23      0.08     -0.01
    0    1  -23      0.08     -0.01
    0   -1   22     -0.10     -0.01
    0    1  -22     -0.10      0.01
    0    1  -22     -0.10      0.01
    0    1  -22     -0.10      0.01
    0   -1   21     -0.01      0.00
    0    1  -21     -0.01      0.00
    0    1  -21     -0.01      0.00
    0    1  -21     -0.01      0.00
    0    1  -20      0.11     -0.01
    0    1  -20      0.11     -0.01
    0   -1   20      0.11      0.01
    0    1  -20      0.11     -0.01
    0    1  -19      0.20      0.00
    0   -1   19      0.20      0.00
    0    1  -19      0.20      0.00
    0    1  -19      0.20      0.00
    0    1  -18     -0.15      0.01
    0    1  -18     -0.15      0.01
    0   -1   18     -0.15     -0.01
    0    1  -18     -0.15      0.01
    0    1  -17     -0.17      0.01
    0   -1   17     -0.17     -0.01
    0    1  -17     -0.17      0.01
    0    1  -17     -0.17      0.01
    0    1  -16      0.83      0.01
    0    1  -16      0.83      0.01
    0    1  -16      0.83      0.01
    0   -1   16      0.83     -0.01
    0   -1   15     -0.33      0.00
    0    1  -15     -0.33      0.00
    0    1  -15     -0.33      0.00
    0    1  -15     -0.33      0.00
    0   -1   14     -0.66      0.00
    0    1  -14     -0.66      0.00
    0    1  -14     -0.66      0.00
    0    1  -14     -0.66      0.00
    0    1  -13      2.21      0.01
    0    1  -13      2.21      0.01
    0   -1   13      2.21     -0.01
    0    1  -13      2.21      0.01
    0    1  -12     -0.37      0.00
    0    1  -12     -0.37      0.00
    0    1  -12     -0.37      0.00
    0   -1   12     -0.37      0.00
    0   -1   11     -2.24      0.00
    0    1  -11     -2.24      0.00
    0    1  -11     -2.24      0.00
    0    1  -11     -2.24      0.00
    0    1  -10      3.85      0.01
    0    1  -10      3.85      0.01
    0   -1   10      3.85     -0.01
    0    1  -10      3.85      0.01
    0    1   -9      0.78      0.01
    0    1   -9      0.78      0.01
    0   -1    9      0.78     -0.01
    0    1   -9      0.78      0.01
    0   -1    8     -5.00     -0.01
    0    1   -8     -5.00      0.01
    0    1   -8     -5.00      0.01
    0    1   -8     -5.00      0.01
    0    1   -7      3.59      0.01
    0   -1    7      3.59     -0.01
    0    1   -7      3.59      0.01
    0    1   -7      3.59      0.01
    0    1   -6      2.83      0.00
    0    1   -6      2.83      0.00
    0    1   -6      2.83      0.00
    0   -1    6      2.83      0.00
    0   -1    2     -8.16     -0.01
    0    1   -2     -8.16      0.01
    0    1   -1      5.06     -0.01
    0    1    7     -4.26     -0.01
    0   -1   -7     -4.26      0.01
    0   -1   -8     -2.61      0.00
    0   -1   -8     -2.61      0.00
    0    1    8     -2.61      0.00
    0   -1   -9      6.61      0.00
    0   -1   -9      6.61      0.00
    0    1    9      6.61      0.00
    0   -1  -10     -1.32      0.00
    0   -1  -10     -1.32      0.00
    0    1   10     -1.32      0.00
    0   -1  -11     -2.68      0.00
    0   -1  -11     -2.68      0.00
    0    1   11     -2.68      0.00
    0    1   12      4.50     -0.01
    0   -1  -12      4.50      0.01
    0   -1  -12      4.50      0.01
    0   -1  -12      4.50      0.01
    0   -1  -13      0.24      0.00
    0   -1  -13      0.24      0.00
    0   -1  -13      0.24      0.00
    0    1   13      0.24      0.00
    0    1   14     -2.07      0.00
    0   -1  -14     -2.07      0.00
    0   -1  -14     -2.07      0.00
    0   -1  -14     -2.07      0.00
    0   -1  -15      2.33      0.00
    0   -1  -15      2.33      0.00
    0    1   15      2.33      0.00
    0   -1  -15      2.33      0.00
    0    1   16      0.55     -0.01
    0   -1  -16      0.55      0.01
    0   -1  -16      0.55      0.01
    0   -1  -16      0.55      0.01
    0   -1  -17     -1.32      0.00
    0   -1  -17     -1.32      0.00
    0   -1  -17     -1.32      0.00
    0   -1  -18      0.81     -0.01
    0   -1  -18      0.81     -0.01
    0   -1  -18      0.81     -0.01
    0    1   18      0.81      0.01
    0   -1  -19      0.48     -0.01
    0   -1  -19      0.48     -0.01
    0    1   19      0.48      0.01
    0   -1  -19      0.48     -0.01
    0   -1  -20     -0.50      0.00
    0   -1  -20     -0.50      0.00
    0    1   20     -0.50      0.00
    0   -1  -20     -0.50      0.00
    0   -1  -21      0.11      0.01
    0   -1  -21      0.11      0.01
    0    1   21      0.11     -0.01
    0   -1  -22      0.27      0.00
    0   -1  -22      0.27      0.00
    0    1   22      0.27      0.00
    0   -1  -22      0.27      0.00
    0   -1  -23     -0.03      0.00
    0   -1  -23     -0.03      0.00
    0    1   23     -0.03      0.00
    0   -1  -23     -0.03      0.00
    0   -1  -24     -0.14      0.00
    0   -1  -24     -0.14      0.00
    0   -1  -24     -0.14      0.00
    0    1   24     -0.14      0.00
    0   -2   22      0.02     -0.01
    0    2  -22      0.02      0.01
    0    2  -22      0.02      0.01
    0    2  -22      0.02      0.01
    0    2  -21      0.20      0.00
    0    2  -21      0.20      0.00
    0   -2   21      0.20      0.00
    0    2  -21      0.20      0.00
    0    2  -20      0.07      0.00
    0    2  -20      0.07      0.00
    0   -2   20      0.07      0.00
    0    2  -20      0.07      0.00
    0   -2   19     -0.21     -0.01
    0    2  -19     -0.21      0.01
    0    2  -19     -0.21      0.01
    0    2  -19     -0.21      0.01
    0    2  -18     -0.32      0.00
    0    2  -18     -0.32      0.00
    0    2  -18     -0.32      0.00
    0   -2   18     -0.32      0.00
    0    2  -17      0.03      0.00
    0    2  -17      0.03      0.00
    0   -2   17      0.03      0.00
    0    2  -17      0.03      0.00
    0   -2   16      0.50     -0.01
    0    2  -16      0.50      0.01
    0    2  -16      0.50      0.01
    0    2  -16      0.50      0.01
    0    2  -15     -0.57      0.01
    0    2  -15     -0.57      0.01
    0   -2   15     -0.57     -0.01
    0    2  -15     -0.57      0.01
    0    2  -14     -0.31      0.01
    0    2  -14     -0.31      0.01
    0    2  -14     -0.31      0.01
    0   -2   14     -0.31     -0.01
    0   -2   13      1.20     -0.01
    0    2  -13      1.20      0.01
    0    2  -13      1.20      0.01
    0    2  -13      1.20      0.01
    0   -2   12     -1.04      0.00
    0    2  -12     -1.04      0.00
    0    2  -12     -1.04      0.00
    0    2  -12     -1.04      0.00
    0   -2   11     -0.46      0.00
    0    2  -11     -0.46      0.00
    0    2  -11     -0.46      0.00
    0    2  -11     -0.46      0.00
    0   -2   10      2.98     -0.01
    0    2  -10      2.98      0.01
    0    2  -10      2.98      0.01
    0    2  -10      2.98      0.01
    0    2   -9     -1.50      0.00
    0   -2    9     -1.50      0.00
    0    2   -9     -1.50      0.00
    0    2   -9     -1.50      0.00
    0   -2    8     -2.22      0.00
    0    2   -8     -2.22      0.00
    0    2   -8     -2.22      0.00
    0    2   -8     -2.22      0.00
    0    2   -7      4.22      0.01
    0   -2    7      4.22     -0.01
    0    2   -7      4.22      0.01
    0    2   -7      4.22      0.01
    0    2   -6     -0.95      0.01
    0   -2    6     -0.95     -0.01
    0    2   -6     -0.95      0.01
    0    2   -6     -0.95      0.01
    0    2   -5     -3.24      0.00
    0    2   -5     -3.24      0.00
    0    2   -5     -3.24      0.00
    0   -2    5     -3.24      0.00
    0    2    1     -9.67      0.01
    0   -2   -1     -9.67     -0.01
    0   -2   -2      5.64      0.00
    0   -2   -2      5.64      0.00
    0    2    4     -7.89      0.01
    0   -2   -4     -7.89     -0.01
    0   -2   -4     -7.89     -0.01
    0   -2   -7     -6.55     -0.01
    0   -2   -7     -6.55     -0.01
    0    2    7     -6.55      0.01
    0    2    8      1.47      0.00
    0   -2   -8      1.47      0.00
    0   -2   -9      5.11      0.01
    0    2    9      5.11     -0.01
    0    2   10     -4.95     -0.01
    0   -2  -10     -4.95      0.01
    0    2   11     -0.02      0.00
    0   -2  -11     -0.02      0.00
    0   -2  -11     -0.02      0.00
    0   -2  -12      4.99     -0.01
    0   -2  -12      4.99     -0.01
    0    2   12      4.99      0.01
    0   -2  -13     -1.91     -0.01
    0   -2  -13     -1.91     -0.01
    0    2   13     -1.91      0.01
    0   -2  -14     -0.43      0.00
    0   -2  -14     -0.43      0.00
    0    2   14     -0.43      0.00
    0    2   15      3.13     -0.01
    0   -2  -15      3.13      0.01
    0   -2  -15      3.13      0.01
    0   -2  -15      3.13      0.01
    0   -2  -16     -0.97      0.01
    0   -2  -16     -0.97      0.01
    0    2   16     -0.97     -0.01
    0   -2  -16     -0.97      0.01
    0   -2  -17     -0.64      0.00
    0   -2  -17     -0.64      0.00
    0   -2  -17     -0.64      0.00
    0    2   17     -0.64      0.00
    0   -2  -18      1.69      0.00
    0    2   18      1.69      0.00
    0   -2  -18      1.69      0.00
    0   -2  -18      1.69      0.00
    0   -2  -19     -0.44      0.01
    0   -2  -19     -0.44      0.01
    0   -2  -19     -0.44      0.01
    0    2   19     -0.44     -0.01
    0   -2  -20     -0.67      0.01
    0   -2  -20     -0.67      0.01
    0   -2  -20     -0.67      0.01
    0    2   20     -0.67     -0.01
    0   -2  -21      0.71      0.00
    0   -2  -21      0.71      0.00
    0   -2  -21      0.71      0.00
    0    2   21      0.71      0.00
    0    2   22      0.13      0.01
    0   -2  -22      0.13     -0.01
    0   -2  -22      0.13     -0.01
    0   -2  -22      0.13     -0.01
    0   -2  -23     -0.29      0.00
    0   -2  -23     -0.29      0.00
    0    2   23     -0.29      0.00
    0   -2  -23     -0.29      0.00
    0   -2  -24      0.03      0.01
    0   -2  -24      0.03      0.01
    0   -2  -24      0.03      0.01
    0    2   24      0.03     -0.01
    0    3  -22      0.06      0.00
    0   -3   22      0.06      0.00
    0    3  -22      0.06      0.00
    0    3  -22      0.06      0.00
    0    3  -21      0.07      0.00
    0   -3   21      0.07      0.00
    0    3  -21      0.07      0.00
    0    3  -21      0.07      0.00
    0    3  -20     -0.24      0.01
    0    3  -20     -0.24      0.01
    0   -3   20     -0.24     -0.01
    0    3  -20     -0.24      0.01
    0    3  -19     -0.01      0.01
    0   -3   19     -0.01     -0.01
    0    3  -19     -0.01      0.01
    0    3  -18      0.10      0.00
    0    3  -18      0.10      0.00
    0    3  -18      0.10      0.00
    0   -3   18      0.10      0.00
    0   -3   17     -0.33     -0.01
    0    3  -17     -0.33      0.01
    0    3  -17     -0.33      0.01
    0    3  -17     -0.33      0.01
    0   -3   16     -0.26     -0.01
    0    3  -16     -0.26      0.01
    0    3  -16     -0.26      0.01
    0    3  -16     -0.26      0.01
    0    3  -15     -0.39     -0.01
    0    3  -15     -0.39     -0.01
    0    3  -15     -0.39     -0.01
    0   -3   15     -0.39      0.01
    0   -3   14      0.03      0.00
    0    3  -14      0.03      0.00
    0    3  -14      0.03      0.00
    0    3  -14      0.03      0.00
    0    3  -13      0.34      0.02
    0    3  -13      0.34      0.02
    0   -3   13      0.34     -0.02
    0    3  -13      0.34      0.02
    0    3  -12     -1.04      0.00
    0    3  -12     -1.04      0.00
    0    3  -12     -1.04      0.00
    0   -3   12     -1.04      0.00
    0    3  -11      0.32      0.00
    0   -3   11      0.32      0.00
    0    3  -11      0.32      0.00
    0    3  -11      0.32      0.00
    0   -3   10      1.24      0.00
    0    3  -10      1.24      0.00
    0    3  -10      1.24      0.00
    0    3  -10      1.24      0.00
    0   -3    9     -2.24      0.00
    0    3   -9     -2.24      0.00
    0    3   -9     -2.24      0.00
    0    3   -9     -2.24      0.00
    0    3   -8      0.23      0.00
    0    3   -8      0.23      0.00
    0   -3    8      0.23      0.00
    0    3   -8      0.23      0.00
    0    3   -7      3.40      0.00
    0    3   -7      3.40      0.00
    0   -3    7      3.40      0.00
    0    3   -7      3.40      0.00
    0    3   -6     -2.64     -0.01
    0    3   -6     -2.64     -0.01
    0   -3    6     -2.64      0.01
    0    3   -6     -2.64     -0.01
    0    3   -5     -1.22      0.01
    0    3   -5     -1.22      0.01
    0   -3    5     -1.22     -0.01
    0    3   -5     -1.22      0.01
    0    3   -4      3.71      0.01
    0    3   -4      3.71      0.01
    0   -3    4      3.71     -0.01
    0    3   -4      3.71      0.01
    0    3   -3     -4.16      0.00
    0   -3    0     -3.87     -0.01
    0    3    0     -3.87      0.01
    0    3    0     -3.87      0.01
    0    3    1     -6.00      0.01
    0   -3   -2      8.37      0.00
    0   -3   -2      8.37      0.00
    0   -3   -3      0.05     -0.01
    0   -3   -3      0.05     -0.01
    0   -3   -6     -0.29      0.00
    0   -3   -6     -0.29      0.00
    0   -3   -7     -5.86     -0.02
    0    3    7     -5.86      0.02
    0   -3   -7     -5.86     -0.02
    0   -3   -8      6.00     -0.01
    0   -3   -8      6.00     -0.01
    0    3    8      6.00      0.01
    0   -3   -9      1.87      0.00
    0   -3   -9      1.87      0.00
    0    3    9      1.87      0.00
    0    3   10     -5.46      0.00
    0   -3  -10     -5.46      0.00
    0    3   11      3.61      0.00
    0   -3  -11      3.61      0.00
    0   -3  -12      2.67      0.00
    0    3   12      2.67      0.00
    0   -3  -13     -3.96      0.00
    0    3   13     -3.96      0.00
    0   -3  -14      1.76      0.00
    0   -3  -14      1.76      0.00
    0    3   14      1.76      0.00
    0    3   15      2.60      0.01
    0   -3  -15      2.60     -0.01
    0   -3  -15      2.60     -0.01
    0    3   16     -2.16     -0.01
    0   -3  -16     -2.16      0.01
    0   -3  -16     -2.16      0.01
    0   -3  -17      0.90      0.01
    0   -3  -17      0.90      0.01
    0    3   17      0.90     -0.01
    0   -3  -18      1.93      0.00
    0    3   18      1.93      0.00
    0   -3  -18      1.93      0.00
    0   -3  -18      1.93      0.00
    0    3   19     -1.41      0.00
    0   -3  -19     -1.41      0.00
    0   -3  -19     -1.41      0.00
    0   -3  -19     -1.41      0.00
    0   -3  -20     -0.26      0.01
    0    3   20     -0.26     -0.01
    0   -3  -20     -0.26      0.01
    0   -3  -20     -0.26      0.01
    0   -3  -21      1.24      0.01
    0    3   21      1.24     -0.01
    0   -3  -21      1.24      0.01
    0   -3  -21      1.24      0.01
    0   -3  -22      0.02      0.00
    0   -3  -22      0.02      0.00
    0   -3  -22      0.02      0.00
    0    3   22      0.02      0.00
    0   -3  -23     -0.32      0.00
    0   -3  -23     -0.32      0.00
    0    3   23     -0.32      0.00
    0   -3  -23     -0.32      0.00
    0    3   24      0.01      0.00
    0   -3  -24      0.01      0.00
    0   -3  -24      0.01      0.00
    0   -3  -24      0.01      0.00
    0    4  -21     -0.27     -0.01
    0    4  -21     -0.27     -0.01
    0    4  -21     -0.27     -0.01
    0   -4   21     -0.27      0.01
    0    4  -20     -0.30     -0.02
    0    4  -20     -0.30     -0.02
    0    4  -20     -0.30     -0.02
    0   -4   20     -0.30      0.02
    0   -4   19      0.13      0.00
    0    4  -19      0.13      0.00
    0    4  -19      0.13      0.00
    0    4  -19      0.13      0.00
    0   -4   18     -0.16     -0.02
    0    4  -18     -0.16      0.02
    0    4  -18     -0.16      0.02
    0    4  -18     -0.16      0.02
    0    4  -17     -0.55      0.01
    0   -4   17     -0.55     -0.01
    0    4  -17     -0.55      0.01
    0    4  -17     -0.55      0.01
    0    4  -16      0.13      0.00
    0   -4   16      0.13      0.00
    0    4  -16      0.13      0.00
    0    4  -16      0.13      0.00
    0   -4   15     -0.08      0.01
    0    4  -15     -0.08     -0.01
    0    4  -15     -0.08     -0.01
    0    4  -15     -0.08     -0.01
    0    4  -14     -0.41      0.01
    0    4  -14     -0.41      0.01
    0    4  -14     -0.41      0.01
    0   -4   14     -0.41     -0.01
    0    4  -13     -0.16      0.00
    0    4  -13     -0.16      0.00
    0    4  -13     -0.16      0.00
    0   -4   13     -0.16      0.00
    0    4  -12     -0.58     -0.02
    0    4  -12     -0.58     -0.02
    0    4  -12     -0.58     -0.02
    0   -4   12     -0.58      0.02
    0    4  -11      0.33     -0.01
    0    4  -11      0.33     -0.01
    0    4  -11      0.33     -0.01
    0   -4   11      0.33      0.01
    0    4  -10      0.13      0.01
    0    4  -10      0.13      0.01
    0   -4   10      0.13     -0.01
    0    4  -10      0.13      0.01
    0    4   -9     -1.59      0.00
    0    4   -9     -1.59      0.00
    0    4   -9     -1.59      0.00
    0   -4    9     -1.59      0.00
    0    4   -8      1.01     -0.01
    0    4   -8      1.01     -0.01
    0    4   -8      1.01     -0.01
    0   -4    8      1.01      0.01
    0    4   -7      1.03     -0.01
    0    4   -7      1.03     -0.01
    0    4   -7      1.03     -0.01
    0   -4    7      1.03      0.01
    0    4   -6     -3.03      0.00
    0    4   -6     -3.03      0.00
    0   -4    6     -3.03      0.00
    0    4   -6     -3.03      0.00
    0   -4    5      0.96     -0.01
    0    4   -5      0.96      0.01
    0    4   -5      0.96      0.01
    0    4   -5      0.96      0.01
    0    4   -4      2.46      0.00
    0   -4    4      2.46      0.00
    0    4   -4      2.46      0.00
    0    4   -4      2.46      0.00
    0    4   -3     -4.37      0.00
    0    4   -3     -4.37      0.00
    0    4   -3     -4.37      0.00
    0    4   -2     -0.18      0.00
    0    4   -2     -0.18      0.00
    0   -4   -5      6.85      0.01
    0    4    6     -4.11      0.01
    0    4    7     -2.91      0.01
    0   -4   -7     -2.91     -0.01
    0   -4   -7     -2.91     -0.01
    0   -4   -8      6.64      0.00
    0   -4   -8      6.64      0.00
    0    4    8      6.64      0.00
    0    4    9     -2.20     -0.01
    0   -4   -9     -2.20      0.01
    0   -4   -9     -2.20      0.01
    0   -4  -10     -3.65     -0.01
    0    4   10     -3.65      0.01
    0   -4  -10     -3.65     -0.01
    0   -4  -11      4.95     -0.02
    0   -4  -11      4.95     -0.02
    0    4   11      4.95      0.02
    0   -4  -12     -0.39     -0.02
    0    4   12     -0.39      0.02
    0    4   13     -2.68     -0.01
    0   -4  -13     -2.68      0.01
    0   -4  -14      3.62      0.01
    0    4   14      3.62     -0.01
    0   -4  -15      0.02      0.00
    0    4   15      0.02      0.00
    0    4   16     -2.53      0.00
    0   -4  -16     -2.53      0.00
    0   -4  -16     -2.53      0.00
    0   -4  -17      2.48      0.00
    0    4   17      2.48      0.00
    0   -4  -17      2.48      0.00
    0   -4  -18      1.05      0.00
    0   -4  -18      1.05      0.00
    0    4   18      1.05      0.00
    0    4   19     -1.55     -0.01
    0   -4  -19     -1.55      0.01
    0   -4  -19     -1.55      0.01
    0    4   20      1.12     -0.01
    0   -4  -20      1.12      0.01
    0   -4  -20      1.12      0.01
    0   -4  -20      1.12      0.01
    0   -4  -21      0.95      0.00
    0    4   21      0.95      0.00
    0   -4  -21      0.95      0.00
    0   -4  -21      0.95      0.00
    0   -4  -22     -0.86      0.00
    0   -4  -22     -0.86      0.00
    0    4   22     -0.86      0.00
    0   -4  -22     -0.86      0.00
    0   -4  -23     -0.01      0.00
    0    4   23     -0.01      0.00
    0   -4  -23     -0.01      0.00
    0   -4  -23     -0.01      0.00
    0    4   24      0.56      0.00
    0   -4  -24      0.56      0.00
    0   -4  -24      0.56      0.00
    0   -4  -24      0.56      0.00
    0    4   25      0.19      0.00
    0   -4  -25      0.19      0.00
    0   -4  -25      0.19      0.00
    0   -4  -25      0.19      0.00
    0    5  -20     -0.16      0.00
    0    5  -20     -0.16      0.00
    0   -5   20     -0.16      0.00
    0    5  -20     -0.16      0.00
    0   -5   19     -0.02     -0.01
    0    5  -19     -0.02      0.01
    0    5  -19     -0.02      0.01
    0    5  -19     -0.02      0.01
    0    5  -18     -0.54      0.00
    0   -5   18     -0.54      0.00
    0    5  -18     -0.54      0.00
    0    5  -18     -0.54      0.00
    0    5  -17     -0.41     -0.01
    0    5  -17     -0.41     -0.01
    0    5  -17     -0.41     -0.01
    0   -5   17     -0.41      0.01
    0    5  -16      0.38      0.00
    0    5  -16      0.38      0.00
    0    5  -16      0.38      0.00
    0   -5   16      0.38      0.00
    0    5  -15     -0.26      0.00
    0    5  -15     -0.26      0.00
    0    5  -15     -0.26      0.00
    0   -5   15     -0.26      0.00
    0    5  -14     -0.38      0.00
    0    5  -14     -0.38      0.00
    0    5  -14     -0.38      0.00
    0   -5   14     -0.38      0.00
    0    5  -13      0.14      0.00
    0   -5   13      0.14      0.00
    0    5  -13      0.14      0.00
    0    5  -13      0.14      0.00
    0    5  -12     -0.56     -0.01
    0    5  -12     -0.56     -0.01
    0   -5   12     -0.56      0.01
    0    5  -12     -0.56     -0.01
    0   -5   11     -0.03      0.01
    0    5  -11     -0.03     -0.01
    0    5  -11     -0.03     -0.01
    0    5  -11     -0.03     -0.01
    0   -5   10      0.10      0.01
    0    5  -10      0.10     -0.01
    0    5  -10      0.10     -0.01
    0    5  -10      0.10     -0.01
    0   -5    9     -0.91      0.01
    0    5   -9     -0.91     -0.01
    0    5   -9     -0.91     -0.01
    0    5   -9     -0.91     -0.01
    0    5   -8      0.46     -0.01
    0    5   -8      0.46     -0.01
    0   -5    8      0.46      0.01
    0    5   -8      0.46     -0.01
    0    5   -7     -0.19      0.00
    0    5   -7     -0.19      0.00
    0   -5    7     -0.19      0.00
    0    5   -7     -0.19      0.00
    0    5   -6     -1.75      0.01
    0    5   -6     -1.75      0.01
    0    5   -6     -1.75      0.01
    0   -5    6     -1.75     -0.01
    0    5   -5      1.25      0.00
    0    5   -5      1.25      0.00
    0   -5    5      1.25      0.00
    0    5   -5      1.25      0.00
    0    5   -4     -0.22     -0.01
    0    5   -4     -0.22     -0.01
    0    5   -4     -0.22     -0.01
    0    5   -3     -3.45      0.01
    0    5   -3     -3.45      0.01
    0   -5    3     -3.45     -0.01
    0    5   -3     -3.45      0.01
    0    5   -2      2.01      0.02
    0   -5    2      2.01     -0.02
    0    5   -2      2.01      0.02
    0    5   -2      2.01      0.02
    0   -5    1      0.97      0.01
    0    5   -1      0.97     -0.01
    0    5   -1      0.97     -0.01
    0   -5    0     -5.29      0.01
    0    5    0     -5.29     -0.01
    0    5    0     -5.29     -0.01
    0    5    1      1.42      0.00
    0   -5   -2      2.40      0.00
    0   -5   -3     -5.19      0.00
    0   -5   -4      1.86      0.01
    0   -5   -4      1.86      0.01
    0   -5   -5      3.86      0.00
    0   -5   -5      3.86      0.00
    0   -5   -6     -4.99     -0.01
    0    5    6     -4.99      0.01
    0   -5   -6     -4.99     -0.01
    0   -5   -7      1.41      0.00
    0   -5   -7      1.41      0.00
    0    5    7      1.41      0.00
    0    5    8      4.41      0.00
    0   -5   -8      4.41      0.00
    0   -5   -8      4.41      0.00
    0   -5   -9     -5.02     -0.01
    0    5    9     -5.02      0.01
    0   -5   -9     -5.02     -0.01
    0    5   10     -0.41      0.00
    0   -5  -10     -0.41      0.00
    0   -5  -10     -0.41      0.00
    0    5   11      4.35      0.00
    0   -5  -11      4.35      0.00
    0   -5  -11      4.35      0.00
    0   -5  -12     -3.10     -0.01
    0   -5  -12     -3.10     -0.01
    0    5   12     -3.10      0.01
    0   -5  -13     -0.99     -0.01
    0    5   13     -0.99      0.01
    0   -5  -13     -0.99     -0.01
    0   -5  -14      3.33     -0.02
    0    5   14      3.33      0.02
    0    5   15     -1.74      0.01
    0   -5  -15     -1.74     -0.01
    0    5   16     -0.42      0.00
    0   -5  -16     -0.42      0.00
    0    5   17      3.08      0.01
    0   -5  -17      3.08     -0.01
    0   -5  -18     -1.39      0.00
    0   -5  -18     -1.39      0.00
    0    5   18     -1.39      0.00
    0   -5  -19     -1.44      0.02
    0   -5  -19     -1.44      0.02
    0    5   19     -1.44     -0.02
    0    5   20      2.57      0.00
    0   -5  -20      2.57      0.00
    0   -5  -20      2.57      0.00
    0   -5  -21      0.81     -0.02
    0   -5  -21      0.81     -0.02
    0   -5  -21      0.81     -0.02
    0    5   21      0.81      0.02
    0    5   22     -1.05     -0.01
    0   -5  -22     -1.05      0.01
    0   -5  -22     -1.05      0.01
    0   -5  -22     -1.05      0.01
    0   -5  -23      0.18      0.02
    0   -5  -23      0.18      0.02
    0   -5  -23      0.18      0.02
    0    5   23      0.18     -0.02
    0   -5  -24      0.46      0.00
    0    5   24      0.46      0.00
    0   -5  -24      0.46      0.00
    0   -5  -24      0.46      0.00
    0   -5  -25      0.11     -0.01
    0    5   25      0.11      0.01
    0   -5  -25      0.11     -0.01
    0   -5  -25      0.11     -0.01
    0    6  -20      0.10      0.01
    0   -6   20      0.10     -0.01
    0    6  -20      0.10      0.01
    0    6  -20      0.10      0.01
    0    6  -19     -0.02      0.02
    0    6  -19     -0.02      0.02
    0    6  -19     -0.02      0.02
    0   -6   19     -0.02     -0.02
    0    6  -18     -0.53      0.00
    0    6  -18     -0.53      0.00
    0    6  -18     -0.53      0.00
    0   -6   18     -0.53      0.00
    0   -6   17     -0.01      0.00
    0    6  -17     -0.01      0.00
    0    6  -17     -0.01      0.00
    0    6  -17     -0.01      0.00
    0    6  -16      0.34      0.01
    0   -6   16      0.34     -0.01
    0    6  -16      0.34      0.01
    0    6  -16      0.34      0.01
    0    6  -15     -0.68     -0.01
    0   -6   15     -0.68      0.01
    0    6  -15     -0.68     -0.01
    0    6  -15     -0.68     -0.01
    0    6  -14     -0.24     -0.02
    0   -6   14     -0.24      0.02
    0    6  -14     -0.24     -0.02
    0    6  -14     -0.24     -0.02
    0   -6   13      0.39      0.00
    0    6  -13      0.39      0.00
    0    6  -13      0.39      0.00
    0    6  -12     -0.49      0.00
    0    6  -12     -0.49      0.00
    0   -6   12     -0.49      0.00
    0    6  -12     -0.49      0.00
    0    6  -11      0.04     -0.01
    0    6  -11      0.04     -0.01
    0    6  -11      0.04     -0.01
    0   -6   11      0.04      0.01
    0    6  -10      0.03     -0.01
    0   -6   10      0.03      0.01
    0    6  -10      0.03     -0.01
    0    6  -10      0.03     -0.01
    0    6   -9     -0.81     -0.01
    0   -6    9     -0.81      0.01
    0    6   -9     -0.81     -0.01
    0    6   -9     -0.81     -0.01
    0    6   -8      0.42     -0.01
    0   -6    8      0.42      0.01
    0    6   -8      0.42     -0.01
    0    6   -8      0.42     -0.01
    0   -6    7     -0.28      0.00
    0    6   -7     -0.28      0.00
    0    6   -7     -0.28      0.00
    0    6   -7     -0.28      0.00
    0    6   -6     -1.29      0.00
    0    6   -6     -1.29      0.00
    0    6   -6     -1.29      0.00
    0    6   -5      0.76     -0.01
    0    6   -5      0.76     -0.01
    0    6   -5      0.76     -0.01
    0    6   -4     -0.69      0.00
    0    6   -4     -0.69      0.00
    0    6   -4     -0.69      0.00
    0   -6    4     -0.69      0.00
    0    6   -3     -1.77      0.02
    0   -6    3     -1.77     -0.02
    0    6   -3     -1.77      0.02
    0    6   -3     -1.77      0.02
    0    6   -2      1.53      0.00
    0    6   -2      1.53      0.00
    0   -6    2      1.53      0.00
    0    6   -2      1.53      0.00
    0   -6    1     -1.41      0.01
    0    6   -1     -1.41     -0.01
    0    6   -1     -1.41     -0.01
    0    6   -1     -1.41     -0.01
    0    6    0     -3.37      0.01
    0   -6    0     -3.37     -0.01
    0    6    0     -3.37      0.01
    0    6    0     -3.37      0.01
    0    6    1      2.92      0.00
    0    6    1      2.92      0.00
    0   -6   -1      2.92      0.00
    0    6    2      0.30     -0.01
    0   -6   -2      0.30      0.01
    0    6    3     -3.92     -0.01
    0   -6   -3     -3.92      0.01
    0   -6   -3     -3.92      0.01
    0    6    3     -3.92     -0.01
    0   -6   -4      2.63      0.01
    0    6    4      2.63     -0.01
    0   -6   -4      2.63      0.01
    0    6    5      0.43      0.00
    0   -6   -5      0.43      0.00
    0   -6   -5      0.43      0.00
    0   -6   -6     -4.00      0.00
    0   -6   -6     -4.00      0.00
    0   -6   -7      3.40      0.00
    0   -6   -7      3.40      0.00
    0    6    7      3.40      0.00
    0   -6   -8      1.36      0.00
    0   -6   -8      1.36      0.00
    0    6    8      1.36      0.00
    0   -6   -9     -4.45      0.00
    0    6    9     -4.45      0.00
    0   -6   -9     -4.45      0.00
    0   -6  -10      2.28     -0.01
    0   -6  -10      2.28     -0.01
    0    6   10      2.28      0.01
    0   -6  -11      1.64     -0.02
    0    6   11      1.64      0.02
    0   -6  -11      1.64     -0.02
    0   -6  -12     -4.07     -0.01
    0    6   12     -4.07      0.01
    0   -6  -12     -4.07     -0.01
    0    6   13      1.24      0.00
    0   -6  -13      1.24      0.00
    0   -6  -13      1.24      0.00
    0   -6  -14      1.83     -0.01
    0   -6  -14      1.83     -0.01
    0    6   14      1.83      0.01
    0   -6  -15     -2.91      0.00
    0   -6  -15     -2.91      0.00
    0    6   15     -2.91      0.00
    0   -6  -16      1.11      0.00
    0    6   16      1.11      0.00
    0    6   17      2.38      0.01
    0   -6  -17      2.38     -0.01
    0   -6  -18     -2.01      0.00
    0    6   18     -2.01      0.00
    0   -6  -19      0.11      0.01
    0    6   19      0.11     -0.01
    0   -6  -20      2.18     -0.01
    0    6   20      2.18      0.01
    0   -6  -21     -0.69      0.00
    0    6   21     -0.69      0.00
    0   -6  -21     -0.69      0.00
    0   -6  -22     -0.62      0.02
    0    6   22     -0.62     -0.02
    0   -6  -22     -0.62      0.02
    0    6   23      0.96      0.00
    0   -6  -23      0.96      0.00
    0   -6  -23      0.96      0.00
    0   -6  -23      0.96      0.00
    0   -6  -24      0.41     -0.01
    0    6   24      0.41      0.01
    0   -6  -24      0.41     -0.01
    0   -6  -24      0.41     -0.01
    0   -6  -25      0.06      0.00
    0   -6  -25      0.06      0.00
    0    6   25      0.06      0.00
    0   -6  -25      0.06      0.00
    0   -7   19     -0.04      0.00
    0    7  -19     -0.04      0.00
    0    7  -19     -0.04      0.00
    0    7  -19     -0.04      0.00
    0    7  -18     -0.15     -0.01
    0    7  -18     -0.15     -0.01
    0   -7   18     -0.15      0.01
    0    7  -18     -0.15     -0.01
    0    7  -17      0.26      0.01
    0    7  -17      0.26      0.01
    0   -7   17      0.26     -0.01
    0    7  -17      0.26      0.01
    0    7  -16     -0.04      0.02
    0   -7   16     -0.04     -0.02
    0    7  -16     -0.04      0.02
    0    7  -16     -0.04      0.02
    0    7  -15     -0.63     -0.01
    0   -7   15     -0.63      0.01
    0    7  -15     -0.63     -0.01
    0    7  -15     -0.63     -0.01
    0    7  -14      0.30      0.00
    0    7  -14      0.30      0.00
    0   -7   14      0.30      0.00
    0    7  -14      0.30      0.00
    0    7  -13      0.23      0.00
    0    7  -13      0.23      0.00
    0    7  -13      0.23      0.00
    0   -7   13      0.23      0.00
    0    7  -12     -0.62     -0.02
    0    7  -12     -0.62     -0.02
    0   -7   12     -0.62      0.02
    0    7  -12     -0.62     -0.02
    0    7  -11      0.31     -0.01
    0    7  -11      0.31     -0.01
    0    7  -11      0.31     -0.01
    0   -7   11      0.31      0.01
    0    7  -10     -0.14      0.01
    0    7  -10     -0.14      0.01
    0   -7   10     -0.14     -0.01
    0    7  -10     -0.14      0.01
    0    7   -9     -0.81     -0.01
    0    7   -9     -0.81     -0.01
    0    7   -9     -0.81     -0.01
    0    7   -8      0.72     -0.01
    0    7   -8      0.72     -0.01
    0    7   -8      0.72     -0.01
    0    7   -7     -0.20      0.00
    0    7   -7     -0.20      0.00
    0    7   -7     -0.20      0.00
    0    7   -6     -1.07      0.00
    0    7   -6     -1.07      0.00
    0    7   -6     -1.07      0.00
    0    7   -5      0.67     -0.01
    0    7   -5      0.67     -0.01
    0    7   -5      0.67     -0.01
    0   -7    5      0.67      0.01
    0    7   -4     -0.62      0.00
    0    7   -4     -0.62      0.00
    0   -7    4     -0.62      0.00
    0    7   -4     -0.62      0.00
    0    7   -3     -1.19      0.00
    0   -7    3     -1.19      0.00
    0    7   -3     -1.19      0.00
    0    7   -3     -1.19      0.00
    0    7   -2      0.83     -0.01
    0   -7    2      0.83      0.01
    0    7   -2      0.83     -0.01
    0    7   -2      0.83     -0.01
    0    7   -1     -1.33     -0.01
    0    7   -1     -1.33     -0.01
    0   -7    1     -1.33      0.01
    0    7   -1     -1.33     -0.01
    0    7    0     -1.17      0.01
    0    7    0     -1.17      0.01
    0    7    0     -1.17      0.01
    0   -7    0     -1.17     -0.01
    0   -7   -1      1.91      0.00
    0    7    1      1.91      0.00
    0    7    1      1.91      0.00
    0    7    2     -2.06     -0.01
    0   -7   -2     -2.06      0.01
    0    7    2     -2.06     -0.01
    0   -7   -3     -2.13      0.00
    0   -7   -3     -2.13      0.00
    0    7    3     -2.13      0.00
    0    7    3     -2.13      0.00
    0   -7   -4      3.29      0.01
    0   -7   -4      3.29      0.01
    0    7    4      3.29     -0.01
    0    7    5     -0.97     -0.01
    0   -7   -5     -0.97      0.01
    0   -7   -5     -0.97      0.01
    0   -7   -6     -2.46      0.00
    0   -7   -6     -2.46      0.00
    0   -7   -7      3.08      0.00
    0   -7   -7      3.08      0.00
    0    7    8     -1.16      0.00
    0   -7   -8     -1.16      0.00
    0   -7   -8     -1.16      0.00
    0   -7   -9     -3.05      0.00
    0   -7   -9     -3.05      0.00
    0    7    9     -3.05      0.00
    0   -7  -10      2.81     -0.01
    0   -7  -10      2.81     -0.01
    0    7   10      2.81      0.01
    0    7   11     -0.34      0.02
    0   -7  -11     -0.34     -0.02
    0   -7  -11     -0.34     -0.02
    0   -7  -12     -2.56      0.00
    0    7   12     -2.56      0.00
    0   -7  -12     -2.56      0.00
    0   -7  -13      2.14      0.00
    0   -7  -13      2.14      0.00
    0    7   13      2.14      0.00
    0    7   14     -0.31      0.02
    0   -7  -14     -0.31     -0.02
    0   -7  -14     -0.31     -0.02
    0   -7  -15     -2.15     -0.01
    0    7   15     -2.15      0.01
    0   -7  -15     -2.15     -0.01
    0   -7  -16      2.13      0.00
    0   -7  -16      2.13      0.00
    0    7   16      2.13      0.00
    0   -7  -17      0.23      0.00
    0    7   17      0.23      0.00
    0   -7  -17      0.23      0.00
    0    7   18     -2.07     -0.01
    0   -7  -18     -2.07      0.01
    0   -7  -19      1.76      0.00
    0    7   19      1.76      0.00
    0    7   20      1.32      0.01
    0   -7  -20      1.32     -0.01
    0    7   21     -1.59     -0.01
    0   -7  -21     -1.59      0.01
    0   -7  -22      0.18      0.01
    0    7   22      0.18     -0.01
    0   -7  -22      0.18      0.01
    0    7   23      1.25      0.00
    0   -7  -23      1.25      0.00
    0   -7  -23      1.25      0.00
    0   -7  -24     -0.02      0.01
    0    7   24     -0.02     -0.01
    0   -7  -24     -0.02      0.01
    0   -7  -24     -0.02      0.01
    0   -7  -25     -0.20      0.01
    0    7   25     -0.20     -0.01
    0   -7  -25     -0.20      0.01
    0   -7  -25     -0.20      0.01
    0    8  -18     -0.05      0.01
    0    8  -18     -0.05      0.01
    0   -8   18     -0.05     -0.01
    0    8  -18     -0.05      0.01
    0    8  -17      0.19      0.02
    0    8  -17      0.19      0.02
    0    8  -17      0.19      0.02
    0   -8   17      0.19     -0.02
    0   -8   16     -0.27      0.01
    0    8  -16     -0.27     -0.01
    0    8  -16     -0.27     -0.01
    0    8  -16     -0.27     -0.01
    0    8  -15     -0.23     -0.02
    0    8  -15     -0.23     -0.02
    0   -8   15     -0.23      0.02
    0    8  -15     -0.23     -0.02
    0    8  -14      0.56      0.02
    0    8  -14      0.56      0.02
    0    8  -14      0.56      0.02
    0    8  -13     -0.20      0.01
    0    8  -13     -0.20      0.01
    0    8  -13     -0.20      0.01
    0    8  -12     -0.47     -0.02
    0    8  -12     -0.47     -0.02
    0    8  -12     -0.47     -0.02
    0    8  -11      0.70     -0.01
    0    8  -11      0.70     -0.01
    0    8  -11      0.70     -0.01
    0    8  -10     -0.26      0.01
    0    8  -10     -0.26      0.01
    0    8  -10     -0.26      0.01
    0    8   -9     -0.64     -0.01
    0    8   -9     -0.64     -0.01
    0    8   -9     -0.64     -0.01
    0    8   -8      0.69     -0.01
    0    8   -8      0.69     -0.01
    0    8   -8      0.69     -0.01
    0    8   -7     -0.43     -0.01
    0    8   -7     -0.43     -0.01
    0    8   -7     -0.43     -0.01
    0   -8    7     -0.43      0.01
    0    8   -6     -0.49      0.00
    0    8   -6     -0.49      0.00
    0   -8    6     -0.49      0.00
    0    8   -6     -0.49      0.00
    0   -8    5      0.87      0.00
    0    8   -5      0.87      0.00
    0    8   -5      0.87      0.00
    0    8   -5      0.87      0.00
    0   -8    4     -0.85      0.00
    0    8   -4     -0.85      0.00
    0    8   -4     -0.85      0.00
    0    8   -4     -0.85      0.00
    0    8   -3     -0.71      0.00
    0    8   -3     -0.71      0.00
    0    8   -3     -0.71      0.00
    0   -8    3     -0.71      0.00
    0    8   -2      0.87      0.00
    0    8   -2      0.87      0.00
    0   -8    2      0.87      0.00
    0    8   -2      0.87      0.00
    0    8   -1     -1.26      0.00
    0    8   -1     -1.26      0.00
    0   -8    1     -1.26      0.00
    0    8   -1     -1.26      0.00
    0    8    0     -0.50      0.00
    0    8    0     -0.50      0.00
    0   -8    0     -0.50      0.00
    0    8    0     -0.50      0.00
    0   -8   -1      1.34      0.01
    0    8    1      1.34     -0.01
    0    8    1      1.34     -0.01
    0   -8   -2     -1.94      0.00
    0    8    2     -1.94      0.00
    0    8    2     -1.94      0.00
    0   -8   -3     -0.80      0.00
    0    8    3     -0.80      0.00
    0    8    3     -0.80      0.00
    0   -8   -3     -0.80      0.00
    0    8    4      2.09     -0.01
    0   -8   -4      2.09      0.01
    0   -8   -4      2.09      0.01
    0    8    4      2.09     -0.01
    0   -8   -5     -1.84      0.01
    0   -8   -5     -1.84      0.01
    0    8    5     -1.84     -0.01
    0   -8   -6     -0.94      0.00
    0    8    6     -0.94      0.00
    0   -8   -6     -0.94      0.00
    0   -8   -7      2.28      0.00
    0   -8   -7      2.28      0.00
    0   -8   -8     -1.80      0.01
    0    8    8     -1.80     -0.01
    0   -8   -8     -1.80      0.01
    0   -8   -9     -0.93      0.00
    0   -8   -9     -0.93      0.00
    0    8    9     -0.93      0.00
    0   -8  -10      2.25     -0.01
    0   -8  -10      2.25     -0.01
    0    8   10      2.25      0.01
    0    8   11     -1.87      0.01
    0   -8  -11     -1.87     -0.01
    0   -8  -11     -1.87     -0.01
    0   -8  -12     -1.29      0.01
    0   -8  -12     -1.29      0.01
    0    8   12     -1.29     -0.01
    0   -8  -13      1.95      0.00
    0   -8  -13      1.95      0.00
    0    8   13      1.95      0.00
    0    8   14     -1.24      0.01
    0   -8  -14     -1.24     -0.01
    0   -8  -14     -1.24     -0.01
    0    8   15     -0.76      0.00
    0   -8  -15     -0.76      0.00
    0   -8  -15     -0.76      0.00
    0    8   16      1.93      0.00
    0   -8  -16      1.93      0.00
    0   -8  -16      1.93      0.00
    0    8   17     -1.08      0.00
    0   -8  -17     -1.08      0.00
    0   -8  -17     -1.08      0.00
    0   -8  -18     -1.09      0.01
    0    8   18     -1.09     -0.01
    0   -8  -18     -1.09      0.01
    0    8   19      1.87      0.00
    0   -8  -19      1.87      0.00
    0   -8  -20     -0.07      0.00
    0    8   20     -0.07      0.00
    0    8   21     -1.14     -0.02
    0   -8  -21     -1.14      0.02
    0   -8  -22      0.87      0.01
    0    8   22      0.87     -0.01
    0   -8  -23      0.47      0.00
    0    8   23      0.47      0.00
    0   -8  -24     -0.31      0.00
    0    8   24     -0.31      0.00
    0   -8  -24     -0.31      0.00
    0   -8  -25      0.27      0.00
    0    8   25      0.27      0.00
    0   -8  -25      0.27      0.00
    0   -8  -25      0.27      0.00
    0    9  -17     -0.07      0.01
    0    9  -17     -0.07      0.01
    0    9  -17     -0.07      0.01
    0    9  -16     -0.21      0.00
    0    9  -16     -0.21      0.00
    0    9  -16     -0.21      0.00
    0    9  -15      0.17      0.00
    0    9  -15      0.17      0.00
    0    9  -15      0.17      0.00
    0    9  -14      0.34      0.00
    0    9  -14      0.34      0.00
    0    9  -14      0.34      0.00
    0    9  -13     -0.43     -0.01
    0    9  -13     -0.43     -0.01
    0    9  -13     -0.43     -0.01
    0   -9   12      0.03      0.01
    0    9  -12      0.03     -0.01
    0    9  -12      0.03     -0.01
    0    9  -12      0.03     -0.01
    0   -9   11      0.66     -0.01
    0    9  -11      0.66      0.01
    0    9  -11      0.66      0.01
    0    9  -11      0.66      0.01
    0   -9   10     -0.49      0.00
    0    9  -10     -0.49      0.00
    0    9  -10     -0.49      0.00
    0    9  -10     -0.49      0.00
    0   -9    9     -0.04      0.02
    0    9   -9     -0.04     -0.02
    0    9   -9     -0.04     -0.02
    0    9   -9     -0.04     -0.02
    0    9   -8      0.68      0.01
    0   -9    8      0.68     -0.01
    0    9   -8      0.68      0.01
    0    9   -8      0.68      0.01
    0    9   -7     -0.79      0.01
    0    9   -7     -0.79      0.01
    0   -9    7     -0.79     -0.01
    0    9   -7     -0.79      0.01
    0    9   -6      0.02      0.00
    0   -9    6      0.02      0.00
    0    9   -6      0.02      0.00
    0    9   -6      0.02      0.00
    0    9   -5      0.91     -0.01
    0    9   -5      0.91     -0.01
    0   -9    5      0.91      0.01
    0    9   -5      0.91     -0.01
    0    9   -4     -1.03     -0.01
    0    9   -4     -1.03     -0.01
    0    9   -4     -1.03     -0.01
    0   -9    4     -1.03      0.01
    0    9   -3     -0.16      0.00
    0    9   -3     -0.16      0.00
    0    9   -3     -0.16      0.00
    0   -9    3     -0.16      0.00
    0    9   -2      0.89      0.00
    0    9   -2      0.89      0.00
    0   -9    2      0.89      0.00
    0    9   -2      0.89      0.00
    0   -9    1     -1.07      0.00
    0    9   -1     -1.07      0.00
    0    9   -1     -1.07      0.00
    0    9   -1     -1.07      0.00
    0   -9    0      0.18      0.00
    0    9    0      0.18      0.00
    0    9    0      0.18      0.00
    0    9    0      0.18      0.00
    0   -9   -1      0.90      0.00
    0    9    1      0.90      0.00
    0    9    1      0.90      0.00
    0    9    2     -1.89      0.00
    0    9    2     -1.89      0.00
    0   -9   -2     -1.89      0.00
    0    9    3      0.08     -0.01
    0    9    3      0.08     -0.01
    0   -9   -3      0.08      0.01
    0   -9   -3      0.08      0.01
    0   -9   -4      1.65      0.01
    0    9    4      1.65     -0.01
    0   -9   -4      1.65      0.01
    0    9    4      1.65     -0.01
    0    9    5     -1.70      0.00
    0   -9   -5     -1.70      0.00
    0   -9   -5     -1.70      0.00
    0   -9   -6     -0.19      0.00
    0   -9   -6     -0.19      0.00
    0    9    6     -0.19      0.00
    0    9    7      1.37      0.00
    0   -9   -7      1.37      0.00
    0   -9   -7      1.37      0.00
    0   -9   -8     -1.60      0.01
    0   -9   -8     -1.60      0.01
    0   -9   -9      0.22      0.00
    0   -9   -9      0.22      0.00
    0    9    9      0.22      0.00
    0   -9  -10      1.29     -0.01
    0   -9  -10      1.29     -0.01
    0    9   10      1.29      0.01
    0    9   11     -1.84     -0.01
    0   -9  -11     -1.84      0.01
    0   -9  -11     -1.84      0.01
    0   -9  -12      0.12      0.00
    0    9   12      0.12      0.00
    0   -9  -12      0.12      0.00
    0   -9  -13      1.22     -0.01
    0    9   13      1.22      0.01
    0   -9  -13      1.22     -0.01
    0    9   14     -1.68      0.00
    0   -9  -14     -1.68      0.00
    0   -9  -14     -1.68      0.00
    0   -9  -15      0.04      0.02
    0    9   15      0.04     -0.02
    0   -9  -15      0.04      0.02
    0   -9  -16      1.25      0.01
    0    9   16      1.25     -0.01
    0   -9  -16      1.25      0.01
    0   -9  -17     -1.28     -0.01
    0   -9  -17     -1.28     -0.01
    0    9   17     -1.28      0.01
    0    9   18     -0.17      0.00
    0   -9  -18     -0.17      0.00
    0   -9  -18     -0.17      0.00
    0   -9  -19      1.13      0.01
    0   -9  -19      1.13      0.01
    0    9   19      1.13     -0.01
    0   -9  -20     -0.71      0.01
    0    9   20     -0.71     -0.01
    0   -9  -21     -0.28      0.00
    0    9   21     -0.28      0.00
    0    9   22      0.80      0.00
    0   -9  -22      0.80      0.00
    0    9   23     -0.19     -0.01
    0   -9  -23     -0.19      0.01
    0   -9  -24     -0.06      0.02
    0    9   24     -0.06     -0.02
    0    9   25      0.42     -0.01
    0   -9  -25      0.42      0.01
    0   -9  -25      0.42      0.01
    0  -10   16     -0.12      0.00
    0   10  -16     -0.12      0.00
    0   10  -16     -0.12      0.00
    0   10  -16     -0.12      0.00
    0   10  -15      0.10     -0.01
    0   10  -15      0.10     -0.01
    0   10  -15      0.10     -0.01
    0  -10   15      0.10      0.01
    0  -10   14     -0.02      0.00
    0   10  -14     -0.02      0.00
    0   10  -14     -0.02      0.00
    0   10  -14     -0.02      0.00
    0   10  -13     -0.29      0.00
    0   10  -13     -0.29      0.00
    0   10  -13     -0.29      0.00
    0  -10   13     -0.29      0.00
    0   10  -12      0.38      0.00
    0  -10   12      0.38      0.00
    0   10  -12      0.38      0.00
    0   10  -12      0.38      0.00
    0   10  -11      0.31      0.00
    0  -10   11      0.31      0.00
    0   10  -11      0.31      0.00
    0   10  -11      0.31      0.00
    0   10  -10     -0.39     -0.01
    0   10  -10     -0.39     -0.01
    0  -10   10     -0.39      0.01
    0  -10    9      0.54      0.00
    0   10   -9      0.54      0.00
    0   10   -9      0.54      0.00
    0   10   -9      0.54      0.00
    0  -10    8      0.36     -0.01
    0   10   -8      0.36      0.01
    0   10   -8      0.36      0.01
    0   10   -8      0.36      0.01
    0   10   -7     -0.79      0.00
    0   10   -7     -0.79      0.00
    0  -10    7     -0.79      0.00
    0   10   -7     -0.79      0.00
    0   10   -6      0.53      0.00
    0  -10    6      0.53      0.00
    0   10   -6      0.53      0.00
    0   10   -6      0.53      0.00
    0   10   -5      0.46      0.01
    0   10   -5      0.46      0.01
    0   10   -5      0.46      0.01
    0  -10    5      0.46     -0.01
    0   10   -4     -1.02      0.00
    0   10   -4     -1.02      0.00
    0  -10    4     -1.02      0.00
    0   10   -4     -1.02      0.00
    0  -10    3      0.59      0.00
    0   10   -3      0.59      0.00
    0   10   -3      0.59      0.00
    0   10   -3      0.59      0.00
    0  -10    2      0.67      0.00
    0   10   -2      0.67      0.00
    0   10   -2      0.67      0.00
    0   10   -2      0.67      0.00
    0   10   -1     -0.97      0.00
    0  -10    1     -0.97      0.00
    0   10   -1     -0.97      0.00
    0   10   -1     -0.97      0.00
    0   10    0      0.74      0.01
    0   10    0      0.74      0.01
    0   10    0      0.74      0.01
    0  -10    0      0.74     -0.01
    0  -10   -1      0.51      0.00
    0   10    1      0.51      0.00
    0   10    1      0.51      0.00
    0   10    2     -1.44      0.00
    0   10    2     -1.44      0.00
    0  -10   -2     -1.44      0.00
    0  -10   -3      0.97      0.00
    0   10    3      0.97      0.00
    0   10    3      0.97      0.00
    0  -10   -3      0.97      0.00
    0  -10   -4      0.95      0.00
    0  -10   -4      0.95      0.00
    0   10    4      0.95      0.00
    0   10    4      0.95      0.00
    0  -10   -5     -1.78      0.00
    0   10    5     -1.78      0.00
    0   10    6      0.62      0.00
    0  -10   -6      0.62      0.00
    0   10    7      1.15     -0.01
    0  -10   -7      1.15      0.01
    0  -10   -7      1.15      0.01
    0  -10   -8     -1.50      0.01
    0  -10   -8     -1.50      0.01
    0  -10   -9      0.52      0.00
    0  -10   -9      0.52      0.00
    0   10   10      1.01      0.00
    0  -10  -10      1.01      0.00
    0  -10  -10      1.01      0.00
    0   10   11     -1.19     -0.01
    0  -10  -11     -1.19      0.01
    0  -10  -11     -1.19      0.01
    0   10   12      0.33      0.00
    0  -10  -12      0.33      0.00
    0  -10  -12      0.33      0.00
    0  -10  -13      0.32      0.00
    0   10   13      0.32      0.00
    0  -10  -13      0.32      0.00
    0  -10  -14     -1.13      0.00
    0   10   14     -1.13      0.00
    0  -10  -14     -1.13      0.00
    0  -10  -15      0.64      0.00
    0  -10  -15      0.64      0.00
    0   10   15      0.64      0.00
    0  -10  -16      0.31      0.00
    0   10   16      0.31      0.00
    0  -10  -16      0.31      0.00
    0  -10  -17     -1.20      0.01
    0   10   17     -1.20     -0.01
    0  -10  -17     -1.20      0.01
    0   10   18      0.44     -0.01
    0  -10  -18      0.44      0.01
    0  -10  -18      0.44      0.01
    0  -10  -19      0.56      0.00
    0  -10  -19      0.56      0.00
    0   10   19      0.56      0.00
    0  -10  -20     -0.79      0.00
    0  -10  -20     -0.79      0.00
    0   10   20     -0.79      0.00
    0  -10  -21      0.19      0.01
    0  -10  -21      0.19      0.01
    0   10   21      0.19     -0.01
    0  -10  -22      0.49      0.01
    0   10   22      0.49     -0.01
    0  -10  -23     -0.46      0.01
    0   10   23     -0.46     -0.01
    0  -10  -24     -0.07      0.00
    0   10   24     -0.07      0.00
    0  -10  -25      0.25     -0.01
    0   10   25      0.25      0.01
    0  -11   15      0.35      0.00
    0   11  -15      0.35      0.00
    0   11  -15      0.35      0.00
    0   11  -15      0.35      0.00
    0   11  -14      0.03      0.01
    0   11  -14      0.03      0.01
    0   11  -14      0.03      0.01
    0  -11   14      0.03     -0.01
    0   11  -13     -0.14      0.00
    0   11  -13     -0.14      0.00
    0   11  -13     -0.14      0.00
    0  -11   13     -0.14      0.00
    0  -11   12      0.24      0.00
    0   11  -12      0.24      0.00
    0   11  -12      0.24      0.00
    0   11  -12      0.24      0.00
    0   11  -11     -0.08      0.00
    0   11  -11     -0.08      0.00
    0   11  -11     -0.08      0.00
    0  -11   11     -0.08      0.00
    0   11  -10     -0.20      0.00
    0  -11   10     -0.20      0.00
    0   11  -10     -0.20      0.00
    0   11  -10     -0.20      0.00
    0  -11    9      0.57      0.00
    0   11   -9      0.57      0.00
    0   11   -9      0.57      0.00
    0   11   -9      0.57      0.00
    0   11   -8      0.13      0.00
    0   11   -8      0.13      0.00
    0  -11    8      0.13      0.00
    0   11   -8      0.13      0.00
    0   11   -7     -0.12      0.00
    0   11   -7     -0.12      0.00
    0  -11    7     -0.12      0.00
    0   11   -7     -0.12      0.00
    0   11   -6      0.67      0.01
    0   11   -6      0.67      0.01
    0  -11    6      0.67     -0.01
    0   11   -6      0.67      0.01
    0   11   -5     -0.40      0.00
    0   11   -5     -0.40      0.00
    0  -11    5     -0.40      0.00
    0   11   -5     -0.40      0.00
    0  -11    4     -0.53      0.01
    0   11   -4     -0.53     -0.01
    0   11   -4     -0.53     -0.01
    0   11   -4     -0.53     -0.01
    0   11   -3      1.31      0.01
    0   11   -3      1.31      0.01
    0   11   -3      1.31      0.01
    0  -11    3      1.31     -0.01
    0   11   -2      0.06      0.01
    0   11   -2      0.06      0.01
    0  -11    2      0.06     -0.01
    0   11   -2      0.06      0.01
    0   11   -1     -0.83      0.00
    0   11   -1     -0.83      0.00
    0  -11    1     -0.83      0.00
    0   11   -1     -0.83      0.00
    0  -11    0      1.15      0.00
    0   11    0      1.15      0.00
    0   11    0      1.15      0.00
    0  -11   -1      0.02      0.00
    0   11    1      0.02      0.00
    0   11    1      0.02      0.00
    0   11    2     -0.93      0.00
    0  -11   -2     -0.93      0.00
    0   11    2     -0.93      0.00
    0  -11   -3      1.53      0.00
    0   11    3      1.53      0.00
    0  -11   -3      1.53      0.00
    0   11    3      1.53      0.00
    0  -11   -4      0.31      0.01
    0  -11   -4      0.31      0.01
    0   11    4      0.31     -0.01
    0   11    4      0.31     -0.01
    0  -11   -5     -1.44      0.00
    0   11    5     -1.44      0.00
    0  -11   -5     -1.44      0.00
    0  -11   -6      1.13      0.00
    0  -11   -6      1.13      0.00
    0   11    6      1.13      0.00
    0  -11   -7      0.51      0.01
    0  -11   -7      0.51      0.01
    0   11    7      0.51     -0.01
    0  -11   -8     -1.30      0.01
    0  -11   -8     -1.30      0.01
    0   11    8     -1.30     -0.01
    0  -11   -9      1.00      0.00
    0  -11   -9      1.00      0.00
    0   11   10      0.63      0.00
    0  -11  -10      0.63      0.00
    0  -11  -10      0.63      0.00
    0  -11  -11     -1.05      0.00
    0  -11  -11     -1.05      0.00
    0   11   11     -1.05      0.00
    0   11   12      0.51      0.00
    0  -11  -12      0.51      0.00
    0  -11  -12      0.51      0.00
    0  -11  -13      0.13      0.01
    0  -11  -13      0.13      0.01
    0   11   13      0.13     -0.01
    0  -11  -14     -0.70      0.00
    0   11   14     -0.70      0.00
    0  -11  -14     -0.70      0.00
    0  -11  -15      0.67      0.00
    0  -11  -15      0.67      0.00
    0   11   15      0.67      0.00
    0  -11  -16     -0.18      0.00
    0   11   16     -0.18      0.00
    0  -11  -16     -0.18      0.00
    0   11   17     -0.97      0.01
    0  -11  -17     -0.97     -0.01
    0  -11  -17     -0.97     -0.01
    0   11   18      0.56      0.01
    0  -11  -18      0.56     -0.01
    0  -11  -18      0.56     -0.01
    0  -11  -19      0.32      0.00
    0   11   19      0.32      0.00
    0  -11  -19      0.32      0.00
    0  -11  -20     -0.59      0.01
    0  -11  -20     -0.59      0.01
    0  -11  -21      0.06      0.01
    0  -11  -21      0.06      0.01
    0  -11  -22      0.11     -0.01
    0   11   22      0.11      0.01
    0  -11  -22      0.11     -0.01
    0  -11  -23     -0.10     -0.01
    0   11   23     -0.10      0.01
    0  -11  -24      0.25      0.01
    0   11   24      0.25     -0.01
    0  -12   13      0.25      0.00
    0   12  -13      0.25      0.00
    0   12  -13      0.25      0.00
    0   12  -13      0.25      0.00
    0  -12   12      0.32      0.00
    0   12  -12      0.32      0.00
    0   12  -12      0.32      0.00
    0   12  -12      0.32      0.00
    0   12  -11     -0.09      0.01
    0  -12   11     -0.09     -0.01
    0   12  -11     -0.09      0.01
    0   12  -11     -0.09      0.01
    0  -12   10      0.03      0.00
    0   12  -10      0.03      0.00
    0   12  -10      0.03      0.00
    0   12  -10      0.03      0.00
    0   12   -9      0.23      0.00
    0   12   -9      0.23      0.00
    0   12   -9      0.23      0.00
    0  -12    9      0.23      0.00
    0  -12    8     -0.23      0.00
    0   12   -8     -0.23      0.00
    0   12   -8     -0.23      0.00
    0   12   -8     -0.23      0.00
    0   12   -7      0.19      0.01
    0   12   -7      0.19      0.01
    0  -12    7      0.19     -0.01
    0   12   -7      0.19      0.01
    0   12   -6      0.54      0.01
    0   12   -6      0.54      0.01
    0   12   -6      0.54      0.01
    0  -12    6      0.54     -0.01
    0   12   -5     -0.49      0.00
    0   12   -5     -0.49      0.00
    0  -12    5     -0.49      0.00
    0   12   -5     -0.49      0.00
    0  -12    4      0.18      0.00
    0   12   -4      0.18      0.00
    0   12   -4      0.18      0.00
    0   12   -4      0.18      0.00
    0   12   -3      1.07      0.01
    0   12   -3      1.07      0.01
    0  -12    3      1.07     -0.01
    0   12   -3      1.07      0.01
    0   12   -2     -0.54      0.00
    0  -12    2     -0.54      0.00
    0   12   -2     -0.54      0.00
    0   12   -2     -0.54      0.00
    0  -12    1     -0.18      0.00
    0   12   -1     -0.18      0.00
    0   12   -1     -0.18      0.00
    0   12   -1     -0.18      0.00
    0   12    0      1.15      0.01
    0  -12    0      1.15     -0.01
    0   12    0      1.15      0.01
    0   12    1     -0.36      0.01
    0  -12   -1     -0.36     -0.01
    0   12    1     -0.36      0.01
    0   12    2     -0.07      0.00
    0  -12   -2     -0.07      0.00
    0   12    2     -0.07      0.00
    0  -12   -3      1.23      0.00
    0   12    3      1.23      0.00
    0   12    3      1.23      0.00
    0  -12   -3      1.23      0.00
    0   12    4     -0.93      0.00
    0  -12   -4     -0.93      0.00
    0   12    4     -0.93      0.00
    0  -12   -5     -0.72      0.00
    0  -12   -5     -0.72      0.00
    0   12    5     -0.72      0.00
    0  -12   -6      1.80      0.01
    0   12    6      1.80     -0.01
    0  -12   -7     -0.06      0.01
    0   12    7     -0.06     -0.01
    0  -12   -8     -0.99      0.00
    0   12    8     -0.99      0.00
    0  -12   -8     -0.99      0.00
    0  -12   -9      1.21      0.00
    0  -12   -9      1.21      0.00
    0  -12  -10     -0.02      0.01
    0  -12  -10     -0.02      0.01
    0  -12  -11     -0.90      0.01
    0   12   11     -0.90     -0.01
    0  -12  -11     -0.90      0.01
    0   12   12      0.96      0.00
    0  -12  -12      0.96      0.00
    0  -12  -12      0.96      0.00
    0  -12  -13      0.15      0.00
    0   12   13      0.15      0.00
    0  -12  -13      0.15      0.00
    0  -12  -14     -0.62     -0.01
    0   12   14     -0.62      0.01
    0  -12  -14     -0.62     -0.01
    0  -12  -15      0.36      0.01
    0   12   15      0.36     -0.01
    0  -12  -15      0.36      0.01
    0   12   16     -0.39      0.00
    0  -12  -16     -0.39      0.00
    0  -12  -16     -0.39      0.00
    0  -12  -17     -0.47     -0.01
    0  -12  -17     -0.47     -0.01
    0   12   17     -0.47      0.01
    0  -12  -18      0.67      0.00
    0  -12  -18      0.67      0.00
    0   12   19     -0.03     -0.01
    0  -12  -19     -0.03      0.01
    0  -12  -20     -0.52     -0.01
    0  -12  -20     -0.52     -0.01
    0  -12  -21      0.18     -0.01
    0  -12  -21      0.18     -0.01
    0   12   21      0.18      0.01
    0   12   22      0.00      0.01
    0  -12  -22      0.00     -0.01
    0  -12  -22      0.00     -0.01
    0  -12  -23     -0.26      0.01
    0  -12  -23     -0.26      0.01
    0   12   23     -0.26     -0.01
    0   12   24      0.07      0.00
    0  -12  -24      0.07      0.00
    0   13  -12     -0.12      0.00
    0   13  -12     -0.12      0.00
    0  -13   12     -0.12      0.00
    0   13  -12     -0.12      0.00
    0   13  -11      0.02      0.01
    0  -13   11      0.02     -0.01
    0   13  -11      0.02      0.01
    0   13  -11      0.02      0.01
    0   13  -10      0.25      0.00
    0   13  -10      0.25      0.00
    0   13  -10      0.25      0.00
    0  -13   10      0.25      0.00
    0   13   -9      0.09      0.00
    0   13   -9      0.09      0.00
    0  -13    9      0.09      0.00
    0   13   -9      0.09      0.00
    0  -13    8     -0.05     -0.01
    0   13   -8     -0.05      0.01
    0   13   -8     -0.05      0.01
    0   13   -8     -0.05      0.01
    0  -13    7      0.33     -0.01
    0   13   -7      0.33      0.01
    0   13   -7      0.33      0.01
    0   13   -7      0.33      0.01
    0   13   -6      0.03      0.00
    0   13   -6      0.03      0.00
    0   13   -6      0.03      0.00
    0  -13    6      0.03      0.00
    0   13   -5     -0.36     -0.01
    0   13   -5     -0.36     -0.01
    0   13   -5     -0.36     -0.01
    0  -13    5     -0.36      0.01
    0  -13    4      0.66     -0.01
    0   13   -4      0.66      0.01
    0   13   -4      0.66      0.01
    0   13   -4      0.66      0.01
    0   13   -3      0.44      0.02
    0   13   -3      0.44      0.02
    0   13   -3      0.44      0.02
    0  -13    3      0.44     -0.02
    0   13   -2     -0.70      0.00
    0  -13    2     -0.70      0.00
    0   13   -2     -0.70      0.00
    0   13   -2     -0.70      0.00
    0   13   -1      0.53      0.00
    0  -13    1      0.53      0.00
    0   13   -1      0.53      0.00
    0  -13    0      0.77      0.00
    0   13    0      0.77      0.00
    0   13    0      0.77      0.00
    0   13    1     -0.70      0.00
    0  -13   -1     -0.70      0.00
    0   13    1     -0.70      0.00
    0  -13   -2      0.35      0.00
    0   13    2      0.35      0.00
    0   13    2      0.35      0.00
    0   13    3      0.80      0.01
    0  -13   -3      0.80     -0.01
    0   13    3      0.80      0.01
    0  -13   -3      0.80     -0.01
    0  -13   -4     -0.76     -0.01
    0  -13   -4     -0.76     -0.01
    0   13    4     -0.76      0.01
    0   13    4     -0.76      0.01
    0  -13   -5      0.30     -0.01
    0   13    5      0.30      0.01
    0  -13   -5      0.30     -0.01
    0  -13   -6      0.83      0.00
    0  -13   -6      0.83      0.00
    0   13    6      0.83      0.00
    0   13    7     -1.22     -0.01
    0  -13   -7     -1.22      0.01
    0  -13   -7     -1.22      0.01
    0   13    8      0.06     -0.01
    0  -13   -8      0.06      0.01
    0  -13   -8      0.06      0.01
    0  -13   -9      1.82      0.01
    0  -13   -9      1.82      0.01
    0  -13  -10     -0.44      0.00
    0  -13  -10     -0.44      0.00
    0   13   11     -0.65      0.00
    0  -13  -11     -0.65      0.00
    0  -13  -11     -0.65      0.00
    0  -13  -12      1.00      0.01
    0   13   12      1.00     -0.01
    0  -13  -12      1.00      0.01
    0  -13  -13     -0.12      0.00
    0  -13  -13     -0.12      0.00
    0   13   13     -0.12      0.00
    0  -13  -14     -0.38      0.00
    0  -13  -14     -0.38      0.00
    0   13   14     -0.38      0.00
    0  -13  -15      0.38      0.01
    0  -13  -15      0.38      0.01
    0   13   15      0.38     -0.01
    0   13   16     -0.45      0.01
    0  -13  -16     -0.45     -0.01
    0  -13  -16     -0.45     -0.01
    0  -13  -17     -0.20     -0.02
    0  -13  -17     -0.20     -0.02
    0   13   17     -0.20      0.02
    0   13   18      0.44      0.00
    0  -13  -18      0.44      0.00
    0  -13  -18      0.44      0.00
    0  -13  -19     -0.46      0.01
    0  -13  -19     -0.46      0.01
    0   13   19     -0.46     -0.01
    0  -13  -20     -0.33      0.00
    0   13   20     -0.33      0.00
    0  -13  -20     -0.33      0.00
    0   13   21      0.49      0.00
    0  -13  -21      0.49      0.00
    0  -13  -21      0.49      0.00
    0  -13  -22      0.00     -0.01
    0   13   22      0.00      0.01
    0  -13  -22      0.00     -0.01
    0  -13  -23     -0.33      0.00
    0   13   23     -0.33      0.00
    0  -13  -23     -0.33      0.00
    0  -13  -24      0.03     -0.01
    0  -13  -24      0.03     -0.01
    0   13   24      0.03      0.01
    0   14  -10      0.05     -0.01
    0  -14   10      0.05      0.01
    0   14  -10      0.05     -0.01
    0   14  -10      0.05     -0.01
    0  -14    9     -0.10      0.00
    0   14   -9     -0.10      0.00
    0   14   -9     -0.10      0.00
    0   14   -9     -0.10      0.00
    0   14   -8     -0.05      0.01
    0  -14    8     -0.05     -0.01
    0   14   -8     -0.05      0.01
    0   14   -8     -0.05      0.01
    0   14   -7      0.12      0.00
    0   14   -7      0.12      0.00
    0  -14    7      0.12      0.00
    0   14   -7      0.12      0.00
    0   14   -6      0.04      0.00
    0   14   -6      0.04      0.00
    0  -14    6      0.04      0.00
    0   14   -6      0.04      0.00
    0  -14    5      0.34      0.00
    0   14   -5      0.34      0.00
    0   14   -5      0.34      0.00
    0   14   -5      0.34      0.00
    0   14   -4      0.64      0.01
    0   14   -4      0.64      0.01
    0  -14    4      0.64     -0.01
    0   14   -4      0.64      0.01
    0  -14    3     -0.35      0.00
    0   14   -3     -0.35      0.00
    0   14   -3     -0.35      0.00
    0   14   -3     -0.35      0.00
    0  -14    2     -0.47      0.00
    0   14   -2     -0.47      0.00
    0   14   -2     -0.47      0.00
    0   14   -2     -0.47      0.00
    0   14   -1      0.86      0.01
    0   14   -1      0.86      0.01
    0  -14    1      0.86     -0.01
    0   14    0      0.19      0.01
    0   14    0      0.19      0.01
    0  -14    0      0.19     -0.01
    0   14    1     -0.55      0.00
    0   14    1     -0.55      0.00
    0  -14   -1     -0.55      0.00
    0  -14   -2      0.65     -0.01
    0   14    2      0.65      0.01
    0   14    2      0.65      0.01
    0   14    3      0.14      0.01
    0  -14   -3      0.14     -0.01
    0  -14   -3      0.14     -0.01
    0   14    3      0.14      0.01
    0  -14   -4     -0.64      0.00
    0  -14   -4     -0.64      0.00
    0   14    4     -0.64      0.00
    0   14    4     -0.64      0.00
    0   14    5      0.74     -0.01
    0  -14   -5      0.74      0.01
    0  -14   -5      0.74      0.01
    0  -14   -6      0.42      0.00
    0  -14   -6      0.42      0.00
    0   14    6      0.42      0.00
    0  -14   -7     -0.65     -0.02
    0  -14   -7     -0.65     -0.02
    0   14    7     -0.65      0.02
    0   14    8      0.72      0.02
    0  -14   -8      0.72     -0.02
    0  -14   -8      0.72     -0.02
    0  -14   -9      0.57      0.01
    0   14    9      0.57     -0.01
    0  -14   -9      0.57      0.01
    0  -14  -10     -0.93      0.02
    0  -14  -10     -0.93      0.02
    0  -14  -11      0.55      0.01
    0  -14  -11      0.55      0.01
    0  -14  -12      1.19     -0.01
    0  -14  -12      1.19     -0.01
    0   14   12      1.19      0.01
    0  -14  -13     -0.59     -0.01
    0   14   13     -0.59      0.01
    0  -14  -13     -0.59     -0.01
    0   14   14     -0.21     -0.01
    0  -14  -14     -0.21      0.01
    0  -14  -14     -0.21      0.01
    0   14   15      0.40     -0.01
    0  -14  -15      0.40      0.01
    0  -14  -15      0.40      0.01
    0   14   16     -0.48      0.01
    0  -14  -16     -0.48     -0.01
    0  -14  -16     -0.48     -0.01
    0  -14  -17     -0.04     -0.01
    0   14   17     -0.04      0.01
    0  -14  -17     -0.04     -0.01
    0   14   18      0.26     -0.01
    0  -14  -18      0.26      0.01
    0  -14  -18      0.26      0.01
    0  -14  -19     -0.53      0.00
    0   14   19     -0.53      0.00
    0  -14  -19     -0.53      0.00
    0  -14  -20     -0.17     -0.01
    0  -14  -20     -0.17     -0.01
    0   14   20     -0.17      0.01
    0  -14  -21      0.29      0.00
    0  -14  -21      0.29      0.00
    0   14   21      0.29      0.00
    0  -14  -22     -0.13      0.00
    0  -14  -22     -0.13      0.00
    0   14   22     -0.13      0.00
    0   14   23     -0.02     -0.01
    0  -14  -23     -0.02      0.01
    0  -14  -23     -0.02      0.01
    0   15   -9      0.04      0.00
    0   15   -9      0.04      0.00
    0  -15    9      0.04      0.00
    0  -15    8      0.13      0.01
    0   15   -8      0.13     -0.01
    0   15   -8      0.13     -0.01
    0   15   -8      0.13     -0.01
    0   15   -7     -0.01      0.00
    0   15   -7     -0.01      0.00
    0   15   -7     -0.01      0.00
    0  -15    7     -0.01      0.00
    0   15   -6     -0.07      0.01
    0  -15    6     -0.07     -0.01
    0   15   -6     -0.07      0.01
    0   15   -6     -0.07      0.01
    0  -15    5      0.28      0.00
    0   15   -5      0.28      0.00
    0   15   -5      0.28      0.00
    0   15   -5      0.28      0.00
    0  -15    4      0.25     -0.01
    0   15   -4      0.25      0.01
    0   15   -4      0.25      0.01
    0   15   -4      0.25      0.01
    0   15   -3     -0.27      0.01
    0   15   -3     -0.27      0.01
    0  -15    3     -0.27     -0.01
    0   15   -3     -0.27      0.01
    0   15   -2      0.20      0.00
    0  -15    2      0.20      0.00
    0   15   -2      0.20      0.00
    0   15   -1      0.62      0.00
    0   15   -1      0.62      0.00
    0   15    0     -0.33     -0.01
    0   15    0     -0.33     -0.01
    0  -15    0     -0.33      0.01
    0   15    1     -0.16      0.00
    0  -15   -1     -0.16      0.00
    0   15    1     -0.16      0.00
    0  -15   -2      0.51     -0.02
    0  -15   -2      0.51     -0.02
    0   15    2      0.51      0.02
    0   15    2      0.51      0.02
    0  -15   -3     -0.40     -0.01
    0   15    3     -0.40      0.01
    0   15    3     -0.40      0.01
    0  -15   -3     -0.40     -0.01
    0  -15   -4     -0.11      0.00
    0   15    4     -0.11      0.00
    0   15    4     -0.11      0.00
    0  -15   -4     -0.11      0.00
    0  -15   -5      0.97     -0.01
    0  -15   -5      0.97     -0.01
    0   15    5      0.97      0.01
    0  -15   -6     -0.01     -0.01
    0   15    6     -0.01      0.01
    0   15    7     -0.36      0.00
    0  -15   -7     -0.36      0.00
    0  -15   -7     -0.36      0.00
    0  -15   -8      0.62      0.01
    0   15    8      0.62     -0.01
    0  -15   -8      0.62      0.01
    0  -15   -9      0.05      0.01
    0   15    9      0.05     -0.01
    0  -15   -9      0.05      0.01
    0  -15  -10     -0.15      0.00
    0  -15  -10     -0.15      0.00
    0  -15  -11      0.99      0.00
    0  -15  -11      0.99      0.00
    0  -15  -12      0.13      0.01
    0   15   12      0.13     -0.01
    0  -15  -12      0.13      0.01
    0  -15  -13     -0.87      0.01
    0   15   13     -0.87     -0.01
    0  -15  -13     -0.87      0.01
    0  -15  -14      0.33      0.00
    0  -15  -14      0.33      0.00
    0  -15  -15      0.33      0.00
    0  -15  -15      0.33      0.00
    0   15   15      0.33      0.00
    0  -15  -16     -0.49     -0.01
    0  -15  -16     -0.49     -0.01
    0   15   16     -0.49      0.01
    0   15   17      0.11     -0.01
    0  -15  -17      0.11      0.01
    0  -15  -17      0.11      0.01
    0   15   18      0.01     -0.01
    0  -15  -18      0.01      0.01
    0  -15  -18      0.01      0.01
    0   15   19     -0.49      0.00
    0  -15  -19     -0.49      0.00
    0  -15  -19     -0.49      0.00
    0  -15  -20      0.14     -0.01
    0  -15  -20      0.14     -0.01
    0   15   20      0.14      0.01
    0  -15  -21      0.28     -0.01
    0   15   21      0.28      0.01
    0  -15  -21      0.28     -0.01
    0  -15  -22     -0.20      0.00
    0  -15  -22     -0.20      0.00
    0   15   22     -0.20      0.00
    0   16   -7      0.15      0.01
    0   16   -7      0.15      0.01
    0  -16    7      0.15     -0.01
    0  -16    6      0.20      0.00
    0   16   -6      0.20      0.00
    0   16   -6      0.20      0.00
    0   16   -5      0.11     -0.01
    0   16   -5      0.11     -0.01
    0   16   -5      0.11     -0.01
    0  -16    5      0.11      0.01
    0  -16    4     -0.10     -0.01
    0   16   -4     -0.10      0.01
    0   16   -4     -0.10      0.01
    0   16   -4     -0.10      0.01
    0  -16    3     -0.03     -0.02
    0   16   -3     -0.03      0.02
    0   16   -3     -0.03      0.02
    0   16   -2      0.34      0.00
    0   16   -2      0.34      0.00
    0  -16    2      0.34      0.00
    0  -16    1      0.01      0.01
    0   16   -1      0.01     -0.01
    0   16   -1      0.01     -0.01
    0   16    0     -0.45      0.00
    0  -16    0     -0.45      0.00
    0   16    0     -0.45      0.00
    0   16    1      0.33      0.01
    0  -16   -1      0.33     -0.01
    0   16    1      0.33      0.01
    0  -16   -2      0.42      0.00
    0   16    2      0.42      0.00
    0  -16   -2      0.42      0.00
    0   16    2      0.42      0.00
    0   16    3     -0.41     -0.01
    0   16    3     -0.41     -0.01
    0  -16   -3     -0.41      0.01
    0  -16   -3     -0.41      0.01
    0  -16   -4      0.12      0.00
    0   16    4      0.12      0.00
    0   16    4      0.12      0.00
    0  -16   -4      0.12      0.00
    0   16    5      0.31      0.01
    0  -16   -5      0.31     -0.01
    0   16    6     -0.41      0.00
    0  -16   -6     -0.41      0.00
    0  -16   -7      0.22     -0.01
    0  -16   -7      0.22     -0.01
    0   16    7      0.22      0.01
    0  -16   -8      0.63     -0.01
    0   16    8      0.63      0.01
    0  -16   -8      0.63     -0.01
    0   16    9     -0.22     -0.01
    0  -16   -9     -0.22      0.01
    0  -16   -9     -0.22      0.01
    0  -16  -10     -0.02      0.01
    0  -16  -10     -0.02      0.01
    0  -16  -11      0.38      0.01
    0  -16  -11      0.38      0.01
    0  -16  -12     -0.44      0.01
    0   16   12     -0.44     -0.01
    0  -16  -12     -0.44      0.01
    0  -16  -13     -0.21      0.00
    0  -16  -13     -0.21      0.00
    0   16   13     -0.21      0.00
    0  -16  -14      0.64      0.01
    0   16   14      0.64     -0.01
    0  -16  -14      0.64      0.01
    0  -16  -15     -0.13      0.01
    0   16   15     -0.13     -0.01
    0  -16  -15     -0.13      0.01
    0  -16  -16     -0.51     -0.01
    0   16   16     -0.51      0.01
    0  -16  -16     -0.51     -0.01
    0   16   17      0.14      0.02
    0  -16  -17      0.14     -0.02
    0  -16  -17      0.14     -0.02
    0  -16  -18     -0.14     -0.01
    0  -16  -18     -0.14     -0.01
    0   16   18     -0.14      0.01
    0  -16  -19     -0.25      0.01
    0   16   19     -0.25     -0.01
    0  -16  -19     -0.25      0.01
    0   16   20      0.32     -0.01
    0  -16  -20      0.32      0.01
    0  -16  -20      0.32      0.01
    0   16   21      0.18      0.00
    0  -16  -21      0.18      0.00
    0  -16  -21      0.18      0.00
    0   17   -5      0.00      0.00
    0   17   -5      0.00      0.00
    0  -17    5      0.00      0.00
    0  -17    4     -0.06     -0.01
    0   17   -4     -0.06      0.01
    0  -17    3      0.11      0.00
    0   17   -3      0.11      0.00
    0   17   -2      0.22     -0.01
    0  -17    2      0.22      0.01
    0  -17    1     -0.09      0.00
    0   17   -1     -0.09      0.00
    0   17    0     -0.20      0.00
    0  -17    0     -0.20      0.00
    0   17    0     -0.20      0.00
    0   17    1      0.08      0.00
    0  -17   -1      0.08      0.00
    0   17    1      0.08      0.00
    0   17    2     -0.28      0.00
    0   17    2     -0.28      0.00
    0  -17   -2     -0.28      0.00
    0  -17   -2     -0.28      0.00
    0   17    3     -0.28     -0.02
    0  -17   -3     -0.28      0.02
    0   17    3     -0.28     -0.02
    0  -17   -3     -0.28      0.02
    0   17    4      0.54     -0.01
    0   17    4      0.54     -0.01
    0  -17   -4      0.54      0.01
    0  -17   -4      0.54      0.01
    0  -17   -5      0.16      0.01
    0   17    5      0.16     -0.01
    0  -17   -5      0.16      0.01
    0  -17   -6     -0.37      0.00
    0  -17   -6     -0.37      0.00
    0   17    6     -0.37      0.00
    0   17    7      0.09      0.02
    0  -17   -7      0.09     -0.02
    0  -17   -8     -0.15      0.00
    0   17    8     -0.15      0.00
    0   17    9     -0.38     -0.02
    0  -17   -9     -0.38      0.02
    0  -17   -9     -0.38      0.02
    0  -17  -10      0.32      0.00
    0  -17  -10      0.32      0.00
    0  -17  -11      0.18     -0.01
    0  -17  -11      0.18     -0.01
    0  -17  -12     -0.49      0.00
    0   17   12     -0.49      0.00
    0  -17  -12     -0.49      0.00
    0  -17  -13     -0.11      0.01
    0   17   13     -0.11     -0.01
    0  -17  -13     -0.11      0.01
    0  -17  -14      0.13      0.02
    0  -17  -14      0.13      0.02
    0   17   14      0.13     -0.02
    0  -17  -15     -0.30      0.00
    0   17   15     -0.30      0.00
    0  -17  -15     -0.30      0.00
    0   17   16      0.02      0.01
    0  -17  -16      0.02     -0.01
    0  -17  -16      0.02     -0.01
    0  -17  -17      0.28      0.00
    0   17   17      0.28      0.00
    0  -17  -17      0.28      0.00
    0  -17  -18     -0.19      0.00
    0  -17  -18     -0.19      0.00
    0   17   18     -0.19      0.00
    0   17   19     -0.06      0.01
    0  -17  -19     -0.06     -0.01
    0  -17  -19     -0.06     -0.01
    0  -17  -20      0.24     -0.02
    0  -17  -20      0.24     -0.02
    0   17   20      0.24      0.02
    0  -18    2      0.07      0.00
    0   18   -2      0.07      0.00
    0  -18    1     -0.02      0.00
    0   18   -1     -0.02      0.00
    0  -18    0     -0.13      0.00
    0   18    0     -0.13      0.00
    0   18    1     -0.14     -0.01
    0  -18   -1     -0.14      0.01
    0  -18   -1     -0.14      0.01
    0  -18   -2     -0.21      0.02
    0   18    2     -0.21     -0.02
    0  -18   -2     -0.21      0.02
    0   18    3      0.11     -0.01
    0  -18   -3      0.11      0.01
    0  -18   -3      0.11      0.01
    0  -18   -4      0.14      0.00
    0  -18   -4      0.14      0.00
    0   18    4      0.14      0.00
    0   18    5     -0.60     -0.01
    0  -18   -5     -0.60      0.01
    0  -18   -5     -0.60      0.01
    0  -18   -6     -0.34      0.00
    0  -18   -6     -0.34      0.00
    0   18    6     -0.34      0.00
    0   18    7      0.33      0.01
    0  -18   -7      0.33     -0.01
    0  -18   -7      0.33     -0.01
    0   18    8     -0.02     -0.02
    0  -18   -8     -0.02      0.02
    0  -18   -9     -0.06      0.02
    0   18    9     -0.06     -0.02
    0  -18   -9     -0.06      0.02
    0  -18  -10      0.02     -0.01
    0  -18  -10      0.02     -0.01
    0  -18  -11     -0.61     -0.02
    0  -18  -11     -0.61     -0.02
    0  -18  -12     -0.50      0.00
    0  -18  -12     -0.50      0.00
    0   18   13      0.34     -0.01
    0  -18  -13      0.34      0.01
    0  -18  -13      0.34      0.01
    0   18   14      0.29     -0.01
    0  -18  -14      0.29      0.01
    0  -18  -14      0.29      0.01
    0  -18  -15     -0.16     -0.01
    0   18   15     -0.16      0.01
    0  -18  -16     -0.01     -0.01
    0  -18  -16     -0.01     -0.01
    0   18   16     -0.01      0.01
    0  -18  -17      0.01      0.00
    0  -18  -17      0.01      0.00
    0   18   17      0.01      0.00
    0  -18  -18     -0.14      0.00
    0  -18  -18     -0.14      0.00
    0  -19   -1     -0.08      0.00
    0   19    1     -0.08      0.00
    0  -19   -1     -0.08      0.00
    0  -19   -2     -0.10      0.00
    0  -19   -2     -0.10      0.00
    0   19    2     -0.10      0.00
    0  -19   -3     -0.05      0.01
    0   19    3     -0.05     -0.01
    0  -19   -3     -0.05      0.01
    0   19    4     -0.23     -0.02
    0  -19   -4     -0.23      0.02
    0  -19   -4     -0.23      0.02
    0  -19   -5     -0.28      0.01
    0  -19   -5     -0.28      0.01
    0   19    5     -0.28     -0.01
    0   19    6      0.31      0.02
    0  -19   -6      0.31     -0.02
    0   19    7      0.06      0.02
    0  -19   -7      0.06     -0.02
    0  -19   -7      0.06     -0.02
    0  -19   -8     -0.74      0.02
    0  -19   -8     -0.74      0.02
    0   19    8     -0.74     -0.02
    0  -19   -9     -0.21      0.00
    0  -19   -9     -0.21      0.00
    0   19    9     -0.21      0.00
    0  -19  -10      0.37     -0.02
    0  -19  -10      0.37     -0.02
    0  -19  -11      0.04      0.00
    0  -19  -11      0.04      0.00
    0  -19  -12     -0.06      0.01
    0  -19  -12     -0.06      0.01
    0   19   13      0.03      0.00
    0  -19  -13      0.03      0.00
    0  -19  -13      0.03      0.00
    0  -19  -14     -0.06     -0.01
    0  -19  -14     -0.06     -0.01
    0   19   14     -0.06      0.01
    0  -19  -15     -0.03     -0.01
    0   19   15     -0.03      0.01
    0  -19  -15     -0.03     -0.01
    0  -19  -16      0.10      0.00
    0   19   16      0.10      0.00
    0  -19  -16      0.10      0.00
    0  -20   -6      0.10     -0.01
    0   20    6      0.10      0.01
    0   20    7     -0.14     -0.03
    0  -20   -7     -0.14      0.03
    0  -20   -7     -0.14      0.03
    0  -20   -8     -0.03      0.02
    0   20    8     -0.03     -0.02
    0  -20   -8     -0.03      0.02
    0   20    9      0.48      0.05
    0  -20   -9      0.48     -0.05
    0  -20   -9      0.48     -0.05
    0  -20  -10     -0.03     -0.06
    0  -20  -10     -0.03     -0.06
    0  -20  -11     -0.55      0.00
    0  -20  -11     -0.55      0.00
    0  -20  -12      0.02      0.02
    0  -20  -12      0.02      0.02
    1  -20  -10      0.09      0.00
   -1   20   10      0.09      0.00
    1  -20  -10      0.09      0.00
   -1   20    9      0.15      0.00
    1  -20   -9      0.15      0.00
    1  -20   -9      0.15      0.00
    1  -20   -8     -0.41      0.02
   -1   20    8     -0.41     -0.02
    1  -20   -8     -0.41      0.02
   -1   20    7     -0.46     -0.01
    1  -20   -7     -0.46      0.01
    1  -20   -7     -0.46      0.01
    1  -19  -15      0.05     -0.01
    1  -19  -15      0.05     -0.01
    1  -19  -14      0.17      0.01
    1  -19  -14      0.17      0.01
    1  -19  -13      0.23      0.01
    1  -19  -13      0.23      0.01
   -1   19   13      0.23     -0.01
    1  -19  -12     -0.13     -0.01
    1  -19  -12     -0.13     -0.01
    1  -19  -11     -0.54     -0.01
    1  -19  -11     -0.54     -0.01
    1  -19  -10     -0.24      0.00
    1  -19  -10     -0.24      0.00
   -1   19   10     -0.24      0.00
    1  -19   -9      0.05      0.02
    1  -19   -9      0.05      0.02
   -1   19    9      0.05     -0.02
    1  -19   -8     -0.32      0.01
    1  -19   -8     -0.32      0.01
   -1   19    8     -0.32     -0.01
    1  -19   -7     -0.06      0.00
   -1   19    7     -0.06      0.00
    1  -19   -7     -0.06      0.00
    1  -19   -6      0.26      0.00
    1  -19   -6      0.26      0.00
   -1   19    6      0.26      0.00
    1  -19   -5     -0.42      0.02
   -1   19    5     -0.42     -0.02
    1  -19   -5     -0.42      0.02
    1  -19   -4     -0.34      0.00
   -1   19    4     -0.34      0.00
    1  -19   -3      0.25     -0.01
    1  -19   -3      0.25     -0.01
   -1   19    3      0.25      0.01
    1  -19   -2      0.01      0.01
   -1   19    2      0.01     -0.01
    1  -19   -2      0.01      0.01
    1  -19   -1     -0.17      0.01
   -1   19    1     -0.17     -0.01
    1  -19   -1     -0.17      0.01
   -1   18   18     -0.24      0.00
    1  -18  -18     -0.24      0.00
    1  -18  -18     -0.24      0.00
    1  -18  -17      0.07      0.00
   -1   18   17      0.07      0.00
    1  -18  -17      0.07      0.00
   -1   18   16      0.29      0.01
    1  -18  -16      0.29     -0.01
    1  -18  -16      0.29     -0.01
   -1   18   15     -0.23      0.00
    1  -18  -15     -0.23      0.00
    1  -18  -15     -0.23      0.00
    1  -18  -14     -0.21      0.02
    1  -18  -14     -0.21      0.02
   -1   18   14     -0.21     -0.02
   -1   18   13      0.17     -0.01
    1  -18  -13      0.17      0.01
    1  -18  -13      0.17      0.01
    1  -18  -12     -0.21      0.00
    1  -18  -12     -0.21      0.00
    1  -18  -11     -0.37     -0.01
    1  -18  -11     -0.37     -0.01
    1  -18  -10      0.23      0.00
   -1   18   10      0.23      0.00
    1  -18  -10      0.23      0.00
    1  -18   -9      0.13      0.01
   -1   18    9      0.13     -0.01
    1  -18   -9      0.13      0.01
    1  -18   -8     -0.56      0.01
    1  -18   -8     -0.56      0.01
   -1   18    8     -0.56     -0.01
    1  -18   -7     -0.32     -0.01
    1  -18   -7     -0.32     -0.01
   -1   18    7     -0.32      0.01
   -1   18    6     -0.11      0.00
    1  -18   -6     -0.11      0.00
    1  -18   -6     -0.11      0.00
   -1   18    5     -0.29     -0.01
    1  -18   -5     -0.29      0.01
    1  -18   -5     -0.29      0.01
    1  -18   -4      0.28      0.01
   -1   18    4      0.28     -0.01
    1  -18   -4      0.28      0.01
    1  -18   -3      0.28      0.01
    1  -18   -3      0.28      0.01
   -1   18    3      0.28     -0.01
    1  -18   -2     -0.29      0.00
   -1   18    2     -0.29      0.00
    1  -18   -2     -0.29      0.00
    1  -18   -1     -0.04     -0.01
    1  -18   -1     -0.04     -0.01
   -1   18    1     -0.04      0.01
    1  -18    0      0.04      0.00
    1  -18    0      0.04      0.00
   -1   18    0      0.04      0.00
   -1   18   -1     -0.15      0.00
    1  -18    1     -0.15      0.00
   -1   18   -2      0.08      0.00
    1  -18    2      0.08      0.00
    1  -17  -19     -0.05      0.02
    1  -17  -19     -0.05      0.02
   -1   17   19     -0.05     -0.02
    1  -17  -18     -0.47      0.00
    1  -17  -18     -0.47      0.00
   -1   17   18     -0.47      0.00
    1  -17  -17     -0.10     -0.02
    1  -17  -17     -0.10     -0.02
   -1   17   17     -0.10      0.02
    1  -17  -16     -0.06      0.00
   -1   17   16     -0.06      0.00
    1  -17  -16     -0.06      0.00
    1  -17  -15     -0.32      0.01
    1  -17  -15     -0.32      0.01
   -1   17   15     -0.32     -0.01
   -1   17   14      0.33      0.00
    1  -17  -14      0.33      0.00
    1  -17  -14      0.33      0.00
    1  -17  -13      0.32      0.00
    1  -17  -13      0.32      0.00
   -1   17   13      0.32      0.00
    1  -17  -12     -0.45      0.00
    1  -17  -12     -0.45      0.00
    1  -17  -11     -0.03      0.01
    1  -17  -11     -0.03      0.01
    1  -17  -10      0.36      0.01
    1  -17  -10      0.36      0.01
   -1   17   10      0.36     -0.01
    1  -17   -9     -0.41      0.01
    1  -17   -9     -0.41      0.01
    1  -17   -8     -0.37      0.00
   -1   17    8     -0.37      0.00
    1  -17   -8     -0.37      0.00
    1  -17   -7      0.45     -0.01
    1  -17   -7      0.45     -0.01
   -1   17    7      0.45      0.01
    1  -17   -6     -0.02      0.00
   -1   17    6     -0.02      0.00
    1  -17   -6     -0.02      0.00
    1  -17   -5     -0.50      0.00
   -1   17    5     -0.50      0.00
    1  -17   -5     -0.50      0.00
    1  -17   -4      0.07      0.00
    1  -17   -4      0.07      0.00
   -1   17    4      0.07      0.00
   -1   17    3     -0.06     -0.01
    1  -17   -3     -0.06      0.01
    1  -17   -3     -0.06      0.01
   -1   17    2     -0.13      0.00
    1  -17   -2     -0.13      0.00
    1  -17   -2     -0.13      0.00
    1  -17   -1      0.43     -0.01
    1  -17   -1      0.43     -0.01
   -1   17    1      0.43      0.01
   -1   17    0      0.07      0.00
    1  -17    0      0.07      0.00
    1  -17    1     -0.18      0.01
   -1   17   -1     -0.18     -0.01
    1  -17    2      0.21      0.00
   -1   17   -2      0.21      0.00
   -1   17   -3      0.02      0.01
    1  -17    3      0.02     -0.01
    1  -17    4     -0.27     -0.01
   -1   17   -4     -0.27      0.01
   -1   17   -5     -0.07      0.00
    1  -17    5     -0.07      0.00
   -1   16   21      0.00      0.02
    1  -16  -21      0.00     -0.02
    1  -16  -21      0.00     -0.02
   -1   16   20      0.19     -0.01
    1  -16  -20      0.19      0.01
    1  -16  -20      0.19      0.01
    1  -16  -19     -0.36      0.01
    1  -16  -19     -0.36      0.01
   -1   16   19     -0.36     -0.01
   -1   16   18     -0.39      0.00
    1  -16  -18     -0.39      0.00
    1  -16  -18     -0.39      0.00
   -1   16   17      0.29     -0.01
    1  -16  -17      0.29      0.01
    1  -16  -17      0.29      0.01
   -1   16   16     -0.20      0.00
    1  -16  -16     -0.20      0.00
    1  -16  -16     -0.20      0.00
   -1   16   15     -0.35      0.00
    1  -16  -15     -0.35      0.00
    1  -16  -15     -0.35      0.00
    1  -16  -14      0.59      0.00
    1  -16  -14      0.59      0.00
   -1   16   14      0.59      0.00
    1  -16  -13     -0.08      0.00
    1  -16  -13     -0.08      0.00
   -1   16   13     -0.08      0.00
    1  -16  -12     -0.70      0.01
    1  -16  -12     -0.70      0.01
    1  -16  -11      0.59      0.00
    1  -16  -11      0.59      0.00
   -1   16   10      0.72      0.01
    1  -16  -10      0.72     -0.01
    1  -16  -10      0.72     -0.01
    1  -16   -9     -0.30      0.01
   -1   16    9     -0.30     -0.01
    1  -16   -9     -0.30      0.01
    1  -16   -8     -0.06      0.01
    1  -16   -8     -0.06      0.01
   -1   16    8     -0.06     -0.01
    1  -16   -7      0.04      0.00
   -1   16    7      0.04      0.00
    1  -16   -7      0.04      0.00
    1  -16   -6     -0.52      0.00
   -1   16    6     -0.52      0.00
    1  -16   -5      0.11      0.00
    1  -16   -5      0.11      0.00
   -1   16    5      0.11      0.00
    1  -16   -4      0.53     -0.01
    1  -16   -4      0.53     -0.01
   -1   16    4      0.53      0.01
    1  -16   -3     -0.34      0.00
    1  -16   -3     -0.34      0.00
   -1   16    3     -0.34      0.00
   -1   16    2     -0.14      0.01
    1  -16   -2     -0.14     -0.01
    1  -16   -2     -0.14     -0.01
   -1   16    2     -0.14      0.01
    1  -16   -1      0.33      0.00
    1  -16   -1      0.33      0.00
   -1   16    1      0.33      0.00
   -1   16    1      0.33      0.00
    1  -16    0     -0.25      0.02
   -1   16    0     -0.25     -0.02
    1  -16    1      0.05      0.01
   -1   16   -1      0.05     -0.01
   -1   16   -2      0.51      0.01
    1  -16    2      0.51     -0.01
   -1   16   -3     -0.07      0.00
    1  -16    3     -0.07      0.00
   -1   16   -4     -0.17      0.00
    1  -16    4     -0.17      0.00
    1  -16    5      0.12      0.00
   -1   16   -5      0.12      0.00
   -1   16   -5      0.12      0.00
    1  -16    6     -0.08     -0.01
   -1   16   -6     -0.08      0.01
   -1   16   -6     -0.08      0.01
   -1   16   -7     -0.23      0.00
    1  -16    7     -0.23      0.00
   -1   16   -7     -0.23      0.00
    1  -15  -22     -0.16      0.00
    1  -15  -22     -0.16      0.00
   -1   15   22     -0.16      0.00
    1  -15  -21      0.08      0.00
   -1   15   21      0.08      0.00
   -1   15   20      0.12     -0.01
    1  -15  -20      0.12      0.01
    1  -15  -20      0.12      0.01
   -1   15   19     -0.52      0.01
    1  -15  -19     -0.52     -0.01
    1  -15  -19     -0.52     -0.01
    1  -15  -18     -0.16     -0.01
    1  -15  -18     -0.16     -0.01
   -1   15   18     -0.16      0.01
    1  -15  -17      0.38      0.00
    1  -15  -17      0.38      0.00
   -1   15   17      0.38      0.00
    1  -15  -16     -0.42      0.00
   -1   15   16     -0.42      0.00
    1  -15  -16     -0.42      0.00
    1  -15  -15     -0.19      0.00
    1  -15  -15     -0.19      0.00
   -1   15   15     -0.19      0.00
   -1   15   14      0.55     -0.01
    1  -15  -14      0.55      0.01
    1  -15  -14      0.55      0.01
    1  -15  -13     -0.36     -0.01
   -1   15   13     -0.36      0.01
    1  -15  -13     -0.36     -0.01
    1  -15  -12      0.04     -0.01
    1  -15  -12      0.04     -0.01
    1  -15  -11      1.14      0.00
    1  -15  -11      1.14      0.00
    1  -15  -10     -0.16      0.02
    1  -15  -10     -0.16      0.02
   -1   15    9     -0.61     -0.01
    1  -15   -9     -0.61      0.01
    1  -15   -8      0.51     -0.02
   -1   15    8      0.51      0.02
    1  -15   -8      0.51     -0.02
   -1   15    7     -0.06      0.02
    1  -15   -7     -0.06     -0.02
    1  -15   -7     -0.06     -0.02
    1  -15   -6     -0.45      0.01
    1  -15   -6     -0.45      0.01
   -1   15    6     -0.45     -0.01
    1  -15   -5      0.60      0.02
   -1   15    5      0.60     -0.02
    1  -15   -5      0.60      0.02
   -1   15    4      0.10      0.00
    1  -15   -4      0.10      0.00
   -1   15    3     -0.76      0.00
    1  -15   -3     -0.76      0.00
    1  -15   -3     -0.76      0.00
   -1   15    2      0.23      0.00
    1  -15   -2      0.23      0.00
    1  -15   -2      0.23      0.00
   -1   15    2      0.23      0.00
    1  -15   -1      0.36      0.00
   -1   15    1      0.36      0.00
   -1   15    1      0.36      0.00
    1  -15    0     -0.23      0.01
   -1   15    0     -0.23     -0.01
   -1   15    0     -0.23     -0.01
   -1   15   -1      0.49      0.01
    1  -15    1      0.49     -0.01
   -1   15   -1      0.49      0.01
    1  -15    2      0.26      0.00
   -1   15   -2      0.26      0.00
   -1   15   -2      0.26      0.00
    1  -15    3     -0.63      0.01
   -1   15   -3     -0.63     -0.01
   -1   15   -4      0.05      0.00
    1  -15    4      0.05      0.00
   -1   15   -4      0.05      0.00
    1  -15    5      0.55     -0.01
   -1   15   -5      0.55      0.01
   -1   15   -5      0.55      0.01
   -1   15   -6      0.04      0.00
   -1   15   -6      0.04      0.00
    1  -15    6      0.04      0.00
    1  -15    7     -0.18      0.00
   -1   15   -7     -0.18      0.00
   -1   15   -7     -0.18      0.00
    1  -15    8     -0.09     -0.01
   -1   15   -8     -0.09      0.01
   -1   15   -8     -0.09      0.01
   -1   15   -9     -0.09      0.01
    1  -15    9     -0.09     -0.01
   -1   15   -9     -0.09      0.01
    1  -14  -22     -0.20     -0.02
    1  -14  -22     -0.20     -0.02
   -1   14   22     -0.20      0.02
    1  -14  -21      0.27      0.00
   -1   14   21      0.27      0.00
    1  -14  -21      0.27      0.00
    1  -14  -20      0.12      0.01
    1  -14  -20      0.12      0.01
   -1   14   20      0.12     -0.01
   -1   14   19     -0.54      0.00
    1  -14  -19     -0.54      0.00
    1  -14  -19     -0.54      0.00
   -1   14   18      0.06      0.00
    1  -14  -18      0.06      0.00
    1  -14  -18      0.06      0.00
   -1   14   17      0.31      0.01
    1  -14  -17      0.31     -0.01
    1  -14  -17      0.31     -0.01
    1  -14  -16     -0.50     -0.02
   -1   14   16     -0.50      0.02
    1  -14  -16     -0.50     -0.02
    1  -14  -15      0.14      0.01
   -1   14   15      0.14     -0.01
    1  -14  -15      0.14      0.01
   -1   14   14      0.45     -0.01
    1  -14  -14      0.45      0.01
    1  -14  -13     -0.59     -0.01
    1  -14  -13     -0.59     -0.01
   -1   14   13     -0.59      0.01
    1  -14  -12      0.29      0.00
   -1   14   12      0.29      0.00
    1  -14  -12      0.29      0.00
    1  -14  -11      0.63      0.00
    1  -14  -11      0.63      0.00
    1  -14  -10     -0.69      0.00
    1  -14  -10     -0.69      0.00
    1  -14   -9      0.46      0.01
   -1   14    9      0.46     -0.01
    1  -14   -9      0.46      0.01
    1  -14   -8      1.06      0.00
   -1   14    8      1.06      0.00
    1  -14   -8      1.06      0.00
    1  -14   -7     -0.99      0.01
    1  -14   -7     -0.99      0.01
   -1   14    7     -0.99     -0.01
   -1   14    6     -0.65     -0.01
    1  -14   -6     -0.65      0.01
    1  -14   -6     -0.65      0.01
   -1   14    5      0.75      0.00
    1  -14   -5      0.75      0.00
    1  -14   -4     -0.30      0.00
    1  -14   -4     -0.30      0.00
   -1   14    4     -0.30      0.00
   -1   14    3     -0.34     -0.01
    1  -14   -3     -0.34      0.01
    1  -14   -3     -0.34      0.01
   -1   14    2      0.75      0.00
   -1   14    2      0.75      0.00
    1  -14   -2      0.75      0.00
    1  -14   -2      0.75      0.00
   -1   14    1     -0.13     -0.01
    1  -14   -1     -0.13      0.01
   -1   14    1     -0.13     -0.01
   -1   14    0     -0.28     -0.02
   -1   14    0     -0.28     -0.02
    1  -14    0     -0.28      0.02
   -1   14   -1      0.75      0.00
   -1   14   -1      0.75      0.00
    1  -14    1      0.75      0.00
    1  -14    2     -0.06      0.00
   -1   14   -2     -0.06      0.00
   -1   14   -2     -0.06      0.00
   -1   14   -3     -0.41      0.01
   -1   14   -3     -0.41      0.01
    1  -14    3     -0.41     -0.01
   -1   14   -3     -0.41      0.01
   -1   14   -4      0.60      0.01
   -1   14   -4      0.60      0.01
   -1   14   -4      0.60      0.01
    1  -14    4      0.60     -0.01
   -1   14   -5      0.21      0.00
   -1   14   -5      0.21      0.00
    1  -14    5      0.21      0.00
   -1   14   -5      0.21      0.00
   -1   14   -6     -0.36     -0.01
    1  -14    6     -0.36      0.01
   -1   14   -6     -0.36     -0.01
   -1   14   -6     -0.36     -0.01
   -1   14   -7      0.09      0.01
   -1   14   -7      0.09      0.01
    1  -14    7      0.09     -0.01
   -1   14   -7      0.09      0.01
   -1   14   -8      0.11      0.01
   -1   14   -8      0.11      0.01
    1  -14    8      0.11     -0.01
   -1   14   -9     -0.05      0.00
   -1   14   -9     -0.05      0.00
    1  -14    9     -0.05      0.00
    1  -14   10      0.15      0.00
   -1   14  -10      0.15      0.00
   -1   14  -10      0.15      0.00
   -1   14  -11      0.11      0.00
    1  -14   11      0.11      0.00
   -1   14  -11      0.11      0.00
    1  -13  -23     -0.11      0.01
   -1   13   23     -0.11     -0.01
    1  -13  -23     -0.11      0.01
   -1   13   22     -0.18      0.00
    1  -13  -22     -0.18      0.00
    1  -13  -22     -0.18      0.00
    1  -13  -21      0.22     -0.01
   -1   13   21      0.22      0.01
    1  -13  -21      0.22     -0.01
    1  -13  -20     -0.12     -0.02
   -1   13   20     -0.12      0.02
    1  -13  -20     -0.12     -0.02
    1  -13  -19     -0.38     -0.01
    1  -13  -19     -0.38     -0.01
   -1   13   19     -0.38      0.01
    1  -13  -18      0.58      0.01
    1  -13  -18      0.58      0.01
    1  -13  -17      0.28      0.00
   -1   13   17      0.28      0.00
    1  -13  -17      0.28      0.00
    1  -13  -16     -0.78      0.00
    1  -13  -16     -0.78      0.00
   -1   13   16     -0.78      0.00
    1  -13  -15      0.13      0.01
   -1   13   15      0.13     -0.01
    1  -13  -14      0.25     -0.01
    1  -13  -14      0.25     -0.01
   -1   13   14      0.25      0.01
   -1   13   13     -0.45      0.01
    1  -13  -13     -0.45     -0.01
    1  -13  -13     -0.45     -0.01
   -1   13   12      0.74      0.00
    1  -13  -12      0.74      0.00
    1  -13  -12      0.74      0.00
    1  -13  -11      0.30      0.00
    1  -13  -11      0.30      0.00
    1  -13  -10     -0.94      0.00
    1  -13  -10     -0.94      0.00
    1  -13   -9      0.51      0.01
   -1   13    9      0.51     -0.01
    1  -13   -9      0.51      0.01
    1  -13   -8      0.19      0.00
   -1   13    8      0.19      0.00
    1  -13   -8      0.19      0.00
    1  -13   -7     -0.97      0.01
   -1   13    7     -0.97     -0.01
    1  -13   -7     -0.97      0.01
    1  -13   -6      0.96      0.01
   -1   13    6      0.96     -0.01
    1  -13   -6      0.96      0.01
   -1   13    5      0.76      0.00
    1  -13   -5      0.76      0.00
    1  -13   -5      0.76      0.00
    1  -13   -4     -1.45      0.01
   -1   13    4     -1.45     -0.01
    1  -13   -4     -1.45      0.01
    1  -13   -3     -0.16      0.01
    1  -13   -3     -0.16      0.01
   -1   13    2      0.87      0.01
    1  -13   -2      0.87     -0.01
    1  -13   -2      0.87     -0.01
   -1   13    2      0.87      0.01
    1  -13   -1     -0.44      0.00
   -1   13    1     -0.44      0.00
   -1   13    1     -0.44      0.00
   -1   13    0      0.25     -0.01
    1  -13    0      0.25      0.01
   -1   13    0      0.25     -0.01
   -1   13   -1      0.81      0.00
   -1   13   -1      0.81      0.00
    1  -13    1      0.81      0.00
    1  -13    2     -0.62      0.01
   -1   13   -2     -0.62     -0.01
   -1   13   -2     -0.62     -0.01
   -1   13   -2     -0.62     -0.01
   -1   13   -3     -0.06      0.00
   -1   13   -3     -0.06      0.00
   -1   13   -3     -0.06      0.00
    1  -13    3     -0.06      0.00
   -1   13   -4      0.83      0.01
    1  -13    4      0.83     -0.01
   -1   13   -4      0.83      0.01
   -1   13   -4      0.83      0.01
   -1   13   -5     -0.28      0.00
   -1   13   -5     -0.28      0.00
    1  -13    5     -0.28      0.00
   -1   13   -5     -0.28      0.00
   -1   13   -6     -0.28      0.01
   -1   13   -6     -0.28      0.01
    1  -13    6     -0.28     -0.01
   -1   13   -6     -0.28      0.01
   -1   13   -7      0.45      0.02
   -1   13   -7      0.45      0.02
   -1   13   -7      0.45      0.02
    1  -13    7      0.45     -0.02
   -1   13   -8      0.05      0.00
   -1   13   -8      0.05      0.00
    1  -13    8      0.05      0.00
   -1   13   -8      0.05      0.00
    1  -13    9     -0.07      0.00
   -1   13   -9     -0.07      0.00
   -1   13   -9     -0.07      0.00
   -1   13   -9     -0.07      0.00
   -1   13  -10      0.09      0.01
    1  -13   10      0.09     -0.01
   -1   13  -10      0.09      0.01
   -1   13  -10      0.09      0.01
   -1   13  -11     -0.08      0.00
    1  -13   11     -0.08      0.00
   -1   13  -11     -0.08      0.00
   -1   13  -12      0.07      0.00
   -1   13  -12      0.07      0.00
    1  -13   12      0.07      0.00
   -1   12   24      0.28      0.01
    1  -12  -24      0.28     -0.01
   -1   12   23      0.13     -0.01
    1  -12  -23      0.13      0.01
    1  -12  -23      0.13      0.01
    1  -12  -22     -0.25      0.00
   -1   12   22     -0.25      0.00
    1  -12  -22     -0.25      0.00
    1  -12  -21      0.09     -0.01
   -1   12   21      0.09      0.01
    1  -12  -21      0.09     -0.01
   -1   12   20     -0.14      0.00
    1  -12  -20     -0.14      0.00
    1  -12  -20     -0.14      0.00
   -1   12   19     -0.20      0.00
    1  -12  -19     -0.20      0.00
    1  -12  -19     -0.20      0.00
    1  -12  -18      0.57      0.00
    1  -12  -18      0.57      0.00
   -1   12   18      0.57      0.00
   -1   12   17     -0.14      0.01
    1  -12  -17     -0.14     -0.01
    1  -12  -17     -0.14     -0.01
    1  -12  -16     -0.67      0.00
    1  -12  -16     -0.67      0.00
   -1   12   16     -0.67      0.00
    1  -12  -15      0.67      0.00
    1  -12  -15      0.67      0.00
   -1   12   15      0.67      0.00
    1  -12  -14      0.09      0.00
   -1   12   14      0.09      0.00
    1  -12  -14      0.09      0.00
    1  -12  -13     -0.79      0.01
   -1   12   13     -0.79     -0.01
    1  -12  -13     -0.79      0.01
    1  -12  -12      0.55      0.01
    1  -12  -12      0.55      0.01
   -1   12   12      0.55     -0.01
    1  -12  -11     -0.02      0.00
    1  -12  -11     -0.02      0.00
   -1   12   11     -0.02      0.00
    1  -12  -10     -0.47      0.00
    1  -12  -10     -0.47      0.00
    1  -12   -9      1.02      0.00
    1  -12   -9      1.02      0.00
    1  -12   -8     -0.42      0.00
    1  -12   -8     -0.42      0.00
   -1   12    8     -0.42      0.00
   -1   12    7     -1.03     -0.01
    1  -12   -7     -1.03      0.01
    1  -12   -7     -1.03      0.01
   -1   12    6      1.20     -0.01
    1  -12   -6      1.20      0.01
    1  -12   -6      1.20      0.01
   -1   12    5     -0.08      0.00
    1  -12   -5     -0.08      0.00
    1  -12   -4     -1.27      0.01
   -1   12    4     -1.27     -0.01
    1  -12   -4     -1.27      0.01
    1  -12   -3      1.01      0.00
    1  -12   -3      1.01      0.00
   -1   12    3      1.01      0.00
    1  -12   -2      0.49      0.00
   -1   12    2      0.49      0.00
   -1   12    2      0.49      0.00
    1  -12   -1     -0.92      0.01
   -1   12    1     -0.92     -0.01
   -1   12    1     -0.92     -0.01
   -1   12    0      0.55      0.00
    1  -12    0      0.55      0.00
   -1   12    0      0.55      0.00
    1  -12    1      0.14      0.00
   -1   12   -1      0.14      0.00
   -1   12   -1      0.14      0.00
    1  -12    2     -0.92      0.00
   -1   12   -2     -0.92      0.00
   -1   12   -2     -0.92      0.00
   -1   12   -2     -0.92      0.00
   -1   12   -3      0.82      0.01
   -1   12   -3      0.82      0.01
    1  -12    3      0.82     -0.01
   -1   12   -3      0.82      0.01
   -1   12   -4      0.69      0.00
   -1   12   -4      0.69      0.00
    1  -12    4      0.69      0.00
   -1   12   -4      0.69      0.00
   -1   12   -5     -0.94     -0.01
   -1   12   -5     -0.94     -0.01
   -1   12   -5     -0.94     -0.01
    1  -12    5     -0.94      0.01
   -1   12   -6     -0.04      0.01
   -1   12   -6     -0.04      0.01
    1  -12    6     -0.04     -0.01
   -1   12   -6     -0.04      0.01
   -1   12   -7      0.47      0.01
   -1   12   -7      0.47      0.01
   -1   12   -7      0.47      0.01
    1  -12    7      0.47     -0.01
    1  -12    8     -0.22      0.00
   -1   12   -8     -0.22      0.00
   -1   12   -8     -0.22      0.00
   -1   12   -8     -0.22      0.00
   -1   12   -9      0.22      0.01
   -1   12   -9      0.22      0.01
    1  -12    9      0.22     -0.01
   -1   12   -9      0.22      0.01
   -1   12  -10      0.35      0.01
   -1   12  -10      0.35      0.01
   -1   12  -10      0.35      0.01
    1  -12   10      0.35     -0.01
   -1   12  -11     -0.15     -0.01
   -1   12  -11     -0.15     -0.01
    1  -12   11     -0.15      0.01
   -1   12  -12     -0.04      0.00
   -1   12  -12     -0.04      0.00
    1  -12   12     -0.04      0.00
   -1   12  -12     -0.04      0.00
    1  -12   13      0.06      0.00
   -1   12  -13      0.06      0.00
   -1   12  -13      0.06      0.00
   -1   12  -13      0.06      0.00
    1  -11  -24      0.28     -0.02
   -1   11   24      0.28      0.02
    1  -11  -23     -0.31      0.02
   -1   11   23     -0.31     -0.02
   -1   11   22     -0.25     -0.01
    1  -11  -22     -0.25      0.01
    1  -11  -22     -0.25      0.01
   -1   11   21      0.50      0.01
    1  -11  -21      0.50     -0.01
    1  -11  -21      0.50     -0.01
    1  -11  -20     -0.26     -0.01
   -1   11   20     -0.26      0.01
    1  -11  -20     -0.26     -0.01
   -1   11   19     -0.39      0.00
    1  -11  -19     -0.39      0.00
    1  -11  -19     -0.39      0.00
   -1   11   18      0.65      0.00
    1  -11  -18      0.65      0.00
    1  -11  -18      0.65      0.00
    1  -11  -17     -0.36      0.00
    1  -11  -17     -0.36      0.00
   -1   11   17     -0.36      0.00
   -1   11   16     -0.68     -0.01
    1  -11  -16     -0.68      0.01
    1  -11  -16     -0.68      0.01
    1  -11  -15      0.88      0.00
    1  -11  -15      0.88      0.00
   -1   11   15      0.88      0.00
    1  -11  -14     -0.09      0.00
    1  -11  -14     -0.09      0.00
   -1   11   14     -0.09      0.00
   -1   11   13     -0.67      0.00
    1  -11  -13     -0.67      0.00
    1  -11  -13     -0.67      0.00
   -1   11   12      0.66      0.00
    1  -11  -12      0.66      0.00
    1  -11  -12      0.66      0.00
    1  -11  -11     -0.55      0.00
   -1   11   11     -0.55      0.00
    1  -11  -11     -0.55      0.00
    1  -11  -10     -0.50      0.01
    1  -11  -10     -0.50      0.01
    1  -11   -9      1.18      0.00
    1  -11   -9      1.18      0.00
   -1   11    8     -0.60      0.00
    1  -11   -8     -0.60      0.00
    1  -11   -8     -0.60      0.00
    1  -11   -7     -0.56      0.00
    1  -11   -7     -0.56      0.00
   -1   11    7     -0.56      0.00
   -1   11    6      1.15      0.00
    1  -11   -6      1.15      0.00
    1  -11   -6      1.15      0.00
    1  -11   -5     -0.97      0.00
   -1   11    5     -0.97      0.00
    1  -11   -5     -0.97      0.00
   -1   11    4     -0.81      0.00
    1  -11   -4     -0.81      0.00
    1  -11   -4     -0.81      0.00
   -1   11    3      1.36      0.00
    1  -11   -3      1.36      0.00
    1  -11   -3      1.36      0.00
    1  -11   -2     -0.63      0.00
   -1   11    2     -0.63      0.00
   -1   11    2     -0.63      0.00
    1  -11   -1     -0.97      0.00
   -1   11    1     -0.97      0.00
   -1   11    1     -0.97      0.00
    1  -11    0      1.11      0.00
   -1   11    0      1.11      0.00
   -1   11    0      1.11      0.00
   -1   11   -1     -0.32      0.00
   -1   11   -1     -0.32      0.00
    1  -11    1     -0.32      0.00
   -1   11   -1     -0.32      0.00
    1  -11    2     -0.84      0.00
   -1   11   -2     -0.84      0.00
   -1   11   -2     -0.84      0.00
   -1   11   -2     -0.84      0.00
    1  -11    3      0.90     -0.01
   -1   11   -3      0.90      0.01
   -1   11   -3      0.90      0.01
   -1   11   -3      0.90      0.01
   -1   11   -4     -0.28      0.00
   -1   11   -4     -0.28      0.00
   -1   11   -4     -0.28      0.00
    1  -11    4     -0.28      0.00
   -1   11   -5     -0.94      0.00
   -1   11   -5     -0.94      0.00
    1  -11    5     -0.94      0.00
   -1   11   -5     -0.94      0.00
    1  -11    6      0.66     -0.01
   -1   11   -6      0.66      0.01
   -1   11   -6      0.66      0.01
   -1   11   -6      0.66      0.01
   -1   11   -7      0.08      0.00
    1  -11    7      0.08      0.00
   -1   11   -7      0.08      0.00
   -1   11   -7      0.08      0.00
   -1   11   -8     -0.54      0.00
    1  -11    8     -0.54      0.00
   -1   11   -8     -0.54      0.00
   -1   11   -8     -0.54      0.00
   -1   11   -9      0.41      0.00
   -1   11   -9      0.41      0.00
    1  -11    9      0.41      0.00
   -1   11   -9      0.41      0.00
    1  -11   10      0.07      0.01
   -1   11  -10      0.07     -0.01
   -1   11  -10      0.07     -0.01
   -1   11  -10      0.07     -0.01
    1  -11   11     -0.27      0.01
   -1   11  -11     -0.27     -0.01
   -1   11  -11     -0.27     -0.01
   -1   11  -11     -0.27     -0.01
    1  -11   12      0.34     -0.01
   -1   11  -12      0.34      0.01
   -1   11  -12      0.34      0.01
   -1   11  -12      0.34      0.01
   -1   11  -13      0.17      0.00
   -1   11  -13      0.17      0.00
   -1   11  -13      0.17      0.00
    1  -11   13      0.17      0.00
   -1   11  -14     -0.12     -0.01
   -1   11  -14     -0.12     -0.01
    1  -11   14     -0.12      0.01
   -1   11  -14     -0.12     -0.01
   -1   11  -15      0.02     -0.01
   -1   11  -15      0.02     -0.01
   -1   11  -15      0.02     -0.01
    1  -11   15      0.02      0.01
   -1   10   24      0.38     -0.02
    1  -10  -24      0.38      0.02
   -1   10   23     -0.48     -0.03
    1  -10  -23     -0.48      0.03
    1  -10  -22     -0.05     -0.02
   -1   10   22     -0.05      0.02
    1  -10  -21      0.61     -0.03
    1  -10  -21      0.61     -0.03
   -1   10   21      0.61      0.03
   -1   10   20     -0.57     -0.01
    1  -10  -20     -0.57      0.01
    1  -10  -20     -0.57      0.01
   -1   10   19     -0.16     -0.02
    1  -10  -19     -0.16      0.02
    1  -10  -19     -0.16      0.02
    1  -10  -18      0.72     -0.01
    1  -10  -18      0.72     -0.01
   -1   10   18      0.72      0.01
    1  -10  -17     -0.92     -0.01
    1  -10  -17     -0.92     -0.01
   -1   10   17     -0.92      0.01
    1  -10  -16     -0.35      0.00
   -1   10   16     -0.35      0.00
    1  -10  -16     -0.35      0.00
    1  -10  -15      1.19      0.01
    1  -10  -15      1.19      0.01
   -1   10   15      1.19     -0.01
   -1   10   14     -0.85     -0.01
    1  -10  -14     -0.85      0.01
    1  -10  -14     -0.85      0.01
   -1   10   13     -0.62      0.01
    1  -10  -13     -0.62     -0.01
    1  -10  -13     -0.62     -0.01
    1  -10  -12      1.22      0.00
   -1   10   12      1.22      0.00
    1  -10  -12      1.22      0.00
    1  -10  -11     -0.78      0.01
    1  -10  -11     -0.78      0.01
   -1   10   11     -0.78     -0.01
    1  -10  -10     -0.49      0.00
    1  -10  -10     -0.49      0.00
   -1   10   10     -0.49      0.00
    1  -10   -9      1.01     -0.01
    1  -10   -9      1.01     -0.01
    1  -10   -8     -1.20      0.00
   -1   10    8     -1.20      0.00
    1  -10   -8     -1.20      0.00
    1  -10   -7     -0.29      0.00
   -1   10    7     -0.29      0.00
    1  -10   -7     -0.29      0.00
    1  -10   -6      1.19      0.00
    1  -10   -6      1.19      0.00
   -1   10    6      1.19      0.00
   -1   10    5     -1.37      0.00
    1  -10   -5     -1.37      0.00
    1  -10   -5     -1.37      0.00
    1  -10   -4     -0.38      0.01
   -1   10    4     -0.38     -0.01
    1  -10   -4     -0.38      0.01
    1  -10   -3      1.04      0.00
   -1   10    3      1.04      0.00
    1  -10   -3      1.04      0.00
   -1   10    2     -1.50      0.01
    1  -10   -2     -1.50     -0.01
   -1   10    2     -1.50      0.01
    1  -10   -1     -0.56     -0.01
   -1   10    1     -0.56      0.01
   -1   10    1     -0.56      0.01
   -1   10    0      1.01      0.00
    1  -10    0      1.01      0.00
   -1   10    0      1.01      0.00
   -1   10   -1     -1.10      0.00
   -1   10   -1     -1.10      0.00
   -1   10   -1     -1.10      0.00
    1  -10    1     -1.10      0.00
    1  -10    2     -0.42     -0.01
   -1   10   -2     -0.42      0.01
   -1   10   -2     -0.42      0.01
   -1   10   -2     -0.42      0.01
   -1   10   -3      0.91      0.00
    1  -10    3      0.91      0.00
   -1   10   -3      0.91      0.00
   -1   10   -3      0.91      0.00
   -1   10   -4     -0.99     -0.01
   -1   10   -4     -0.99     -0.01
    1  -10    4     -0.99      0.01
   -1   10   -4     -0.99     -0.01
   -1   10   -5     -0.52     -0.01
   -1   10   -5     -0.52     -0.01
   -1   10   -5     -0.52     -0.01
    1  -10    5     -0.52      0.01
   -1   10   -6      0.79      0.00
    1  -10    6      0.79      0.00
   -1   10   -6      0.79      0.00
   -1   10   -6      0.79      0.00
   -1   10   -7     -0.71      0.00
   -1   10   -7     -0.71      0.00
    1  -10    7     -0.71      0.00
   -1   10   -7     -0.71      0.00
   -1   10   -8     -0.51      0.01
    1  -10    8     -0.51     -0.01
   -1   10   -8     -0.51      0.01
   -1   10   -8     -0.51      0.01
   -1   10   -9      0.58     -0.01
    1  -10    9      0.58      0.01
   -1   10   -9      0.58     -0.01
   -1   10   -9      0.58     -0.01
   -1   10  -10     -0.31     -0.02
    1  -10   10     -0.31      0.02
   -1   10  -10     -0.31     -0.02
   -1   10  -10     -0.31     -0.02
   -1   10  -11     -0.17      0.00
   -1   10  -11     -0.17      0.00
   -1   10  -11     -0.17      0.00
    1  -10   11     -0.17      0.00
    1  -10   12      0.39      0.00
   -1   10  -12      0.39      0.00
   -1   10  -12      0.39      0.00
   -1   10  -12      0.39      0.00
   -1   10  -13     -0.28     -0.02
   -1   10  -13     -0.28     -0.02
    1  -10   13     -0.28      0.02
   -1   10  -13     -0.28     -0.02
   -1   10  -14     -0.19     -0.01
   -1   10  -14     -0.19     -0.01
   -1   10  -14     -0.19     -0.01
    1  -10   14     -0.19      0.01
   -1   10  -15      0.27      0.01
   -1   10  -15      0.27      0.01
   -1   10  -15      0.27      0.01
    1  -10   16      0.02      0.00
   -1   10  -16      0.02      0.00
   -1   10  -16      0.02      0.00
   -1    9   24      0.28     -0.01
    1   -9  -24      0.28      0.01
    1   -9  -24      0.28      0.01
   -1    9   23     -0.33     -0.01
    1   -9  -23     -0.33      0.01
   -1    9   22      0.48      0.01
    1   -9  -22      0.48     -0.01
   -1    9   21      0.23     -0.01
    1   -9  -21      0.23      0.01
   -1    9   20     -1.02     -0.01
    1   -9  -20     -1.02      0.01
    1   -9  -20     -1.02      0.01
    1   -9  -19      0.60     -0.01
   -1    9   19      0.60      0.01
    1   -9  -19      0.60     -0.01
    1   -9  -18      0.72     -0.01
   -1    9   18      0.72      0.01
    1   -9  -18      0.72     -0.01
   -1    9   17     -1.52      0.00
    1   -9  -17     -1.52      0.00
    1   -9  -17     -1.52      0.00
    1   -9  -16      0.35      0.00
    1   -9  -16      0.35      0.00
   -1    9   16      0.35      0.00
    1   -9  -15      1.26      0.00
   -1    9   15      1.26      0.00
    1   -9  -14     -1.62      0.00
    1   -9  -14     -1.62      0.00
   -1    9   14     -1.62      0.00
    1   -9  -13      0.00      0.00
   -1    9   13      0.00      0.00
    1   -9  -13      0.00      0.00
   -1    9   12      1.25      0.00
    1   -9  -12      1.25      0.00
    1   -9  -12      1.25      0.00
    1   -9  -11     -1.82     -0.01
   -1    9   11     -1.82      0.01
    1   -9  -11     -1.82     -0.01
    1   -9  -10     -0.05     -0.01
    1   -9  -10     -0.05     -0.01
   -1    9   10     -0.05      0.01
    1   -9   -9      1.48      0.00
    1   -9   -9      1.48      0.00
    1   -9   -8     -1.62      0.00
    1   -9   -8     -1.62      0.00
   -1    9    7     -0.11      0.01
    1   -9   -7     -0.11     -0.01
    1   -9   -7     -0.11     -0.01
    1   -9   -6      0.75     -0.01
    1   -9   -6      0.75     -0.01
   -1    9    6      0.75      0.01
    1   -9   -5     -2.03      0.00
   -1    9    5     -2.03      0.00
    1   -9   -5     -2.03      0.00
    1   -9   -4      0.26      0.01
   -1    9    4      0.26     -0.01
    1   -9   -4      0.26      0.01
   -1    9    3      1.03      0.00
    1   -9   -3      1.03      0.00
    1   -9   -3      1.03      0.00
   -1    9    2     -2.03      0.01
   -1    9    2     -2.03      0.01
    1   -9   -2     -2.03     -0.01
    1   -9   -1     -0.25      0.01
   -1    9    1     -0.25     -0.01
   -1    9    1     -0.25     -0.01
    1   -9    0      0.69      0.01
   -1    9    0      0.69     -0.01
   -1    9    0      0.69     -0.01
   -1    9   -1     -1.48      0.01
   -1    9   -1     -1.48      0.01
    1   -9    1     -1.48     -0.01
   -1    9   -1     -1.48      0.01
    1   -9    2      0.06     -0.01
   -1    9   -2      0.06      0.01
   -1    9   -2      0.06      0.01
   -1    9   -2      0.06      0.01
    1   -9    3      0.55      0.01
   -1    9   -3      0.55     -0.01
   -1    9   -3      0.55     -0.01
   -1    9   -3      0.55     -0.01
   -1    9   -4     -1.43     -0.01
   -1    9   -4     -1.43     -0.01
   -1    9   -4     -1.43     -0.01
    1   -9    4     -1.43      0.01
   -1    9   -5     -0.03      0.00
   -1    9   -5     -0.03      0.00
   -1    9   -5     -0.03      0.00
    1   -9    5     -0.03      0.00
   -1    9   -6      0.63     -0.01
   -1    9   -6      0.63     -0.01
    1   -9    6      0.63      0.01
   -1    9   -6      0.63     -0.01
   -1    9   -7     -0.96     -0.02
   -1    9   -7     -0.96     -0.02
    1   -9    7     -0.96      0.02
   -1    9   -7     -0.96     -0.02
    1   -9    8     -0.14      0.01
   -1    9   -8     -0.14     -0.01
   -1    9   -8     -0.14     -0.01
   -1    9   -8     -0.14     -0.01
   -1    9   -9      0.11     -0.01
   -1    9   -9      0.11     -0.01
    1   -9    9      0.11      0.01
   -1    9   -9      0.11     -0.01
   -1    9  -10     -0.91      0.00
   -1    9  -10     -0.91      0.00
   -1    9  -10     -0.91      0.00
    1   -9   10     -0.91      0.00
   -1    9  -11      0.07      0.00
    1   -9   11      0.07      0.00
   -1    9  -11      0.07      0.00
   -1    9  -11      0.07      0.00
    1   -9   12      0.26      0.01
   -1    9  -12      0.26     -0.01
   -1    9  -12      0.26     -0.01
   -1    9  -12      0.26     -0.01
   -1    9  -13     -0.55     -0.01
   -1    9  -13     -0.55     -0.01
    1   -9   13     -0.55      0.01
   -1    9  -13     -0.55     -0.01
   -1    9  -14      0.08      0.01
    1   -9   14      0.08     -0.01
   -1    9  -14      0.08      0.01
   -1    9  -14      0.08      0.01
    1   -9   15      0.17      0.01
   -1    9  -15      0.17     -0.01
   -1    9  -15      0.17     -0.01
   -1    9  -15      0.17     -0.01
    1   -9   16     -0.42      0.01
   -1    9  -16     -0.42     -0.01
   -1    9  -16     -0.42     -0.01
   -1    9  -16     -0.42     -0.01
   -1    9  -17     -0.15      0.02
   -1    9  -17     -0.15      0.02
    1   -9   17     -0.15     -0.02
   -1    9  -17     -0.15      0.02
    1   -8  -25      0.11      0.00
   -1    8   25      0.11      0.00
    1   -8  -25      0.11      0.00
   -1    8   24     -0.05     -0.02
    1   -8  -24     -0.05      0.02
    1   -8  -24     -0.05      0.02
    1   -8  -23      0.11      0.00
    1   -8  -23      0.11      0.00
   -1    8   23      0.11      0.00
    1   -8  -22      0.90     -0.01
   -1    8   22      0.90      0.01
    1   -8  -21     -0.40      0.01
   -1    8   21     -0.40     -0.01
   -1    8   20     -0.71     -0.01
    1   -8  -20     -0.71      0.01
    1   -8  -19      1.68     -0.01
    1   -8  -19      1.68     -0.01
   -1    8   19      1.68      0.01
    1   -8  -18      0.04      0.00
   -1    8   18      0.04      0.00
    1   -8  -18      0.04      0.00
    1   -8  -17     -1.84      0.00
   -1    8   17     -1.84      0.00
    1   -8  -17     -1.84      0.00
    1   -8  -16      1.50      0.00
   -1    8   16      1.50      0.00
    1   -8  -16      1.50      0.00
    1   -8  -15      0.69      0.00
   -1    8   15      0.69      0.00
    1   -8  -15      0.69      0.00
    1   -8  -14     -2.26     -0.01
   -1    8   14     -2.26      0.01
    1   -8  -14     -2.26     -0.01
    1   -8  -13      1.06     -0.01
   -1    8   13      1.06      0.01
    1   -8  -13      1.06     -0.01
    1   -8  -12      0.82      0.01
    1   -8  -12      0.82      0.01
   -1    8   12      0.82     -0.01
    1   -8  -11     -2.28     -0.01
    1   -8  -11     -2.28     -0.01
   -1    8   11     -2.28      0.01
    1   -8  -10      1.27     -0.02
    1   -8  -10      1.27     -0.02
   -1    8   10      1.27      0.02
    1   -8   -9      0.75      0.00
    1   -8   -9      0.75      0.00
   -1    8    9      0.75      0.00
    1   -8   -8     -2.96     -0.01
    1   -8   -8     -2.96     -0.01
    1   -8   -7      1.10     -0.02
   -1    8    7      1.10      0.02
    1   -8   -7      1.10     -0.02
    1   -8   -6      1.23      0.00
   -1    8    6      1.23      0.00
    1   -8   -6      1.23      0.00
    1   -8   -5     -2.48      0.00
    1   -8   -5     -2.48      0.00
   -1    8    5     -2.48      0.00
   -1    8    4      0.77      0.00
    1   -8   -4      0.77      0.00
    1   -8   -3      0.54      0.00
   -1    8    3      0.54      0.00
    1   -8   -3      0.54      0.00
    1   -8   -2     -2.67      0.00
   -1    8    2     -2.67      0.00
   -1    8    2     -2.67      0.00
   -1    8    1      0.53     -0.01
   -1    8    1      0.53     -0.01
    1   -8   -1      0.53      0.01
   -1    8    0      0.89      0.00
    1   -8    0      0.89      0.00
   -1    8    0      0.89      0.00
   -1    8   -1     -1.66      0.01
    1   -8    1     -1.66     -0.01
   -1    8   -1     -1.66      0.01
   -1    8   -2      0.24     -0.02
   -1    8   -2      0.24     -0.02
   -1    8   -2      0.24     -0.02
    1   -8    2      0.24      0.02
   -1    8   -3      0.23     -0.01
   -1    8   -3      0.23     -0.01
    1   -8    3      0.23      0.01
   -1    8   -3      0.23     -0.01
   -1    8   -4     -1.26      0.01
   -1    8   -4     -1.26      0.01
   -1    8   -4     -1.26      0.01
    1   -8    4     -1.26     -0.01
    1   -8    5      0.39      0.00
   -1    8   -5      0.39      0.00
   -1    8   -5      0.39      0.00
   -1    8   -5      0.39      0.00
    1   -8    6      0.02      0.01
   -1    8   -6      0.02     -0.01
   -1    8   -6      0.02     -0.01
   -1    8   -6      0.02     -0.01
    1   -8    7     -1.16      0.01
   -1    8   -7     -1.16     -0.01
   -1    8   -7     -1.16     -0.01
   -1    8   -7     -1.16     -0.01
    1   -8    8      0.28      0.02
   -1    8   -8      0.28     -0.02
   -1    8   -8      0.28     -0.02
   -1    8   -8      0.28     -0.02
   -1    8   -9     -0.11     -0.01
    1   -8    9     -0.11      0.01
   -1    8   -9     -0.11     -0.01
   -1    8   -9     -0.11     -0.01
   -1    8  -10     -0.98      0.00
   -1    8  -10     -0.98      0.00
    1   -8   10     -0.98      0.00
   -1    8  -10     -0.98      0.00
   -1    8  -11      0.07      0.00
   -1    8  -11      0.07      0.00
    1   -8   11      0.07      0.00
    1   -8   11      0.07      0.00
   -1    8  -11      0.07      0.00
   -1    8  -12     -0.35     -0.01
    1   -8   12     -0.35      0.01
   -1    8  -12     -0.35     -0.01
    1   -8   12     -0.35      0.01
   -1    8  -12     -0.35     -0.01
    1   -8   13     -0.64      0.00
    1   -8   13     -0.64      0.00
   -1    8  -13     -0.64      0.00
   -1    8  -13     -0.64      0.00
   -1    8  -13     -0.64      0.00
   -1    8  -14      0.34      0.01
   -1    8  -14      0.34      0.01
   -1    8  -14      0.34      0.01
    1   -8   14      0.34     -0.01
    1   -8   14      0.34     -0.01
    1   -8   15     -0.20      0.00
   -1    8  -15     -0.20      0.00
    1   -8   15     -0.20      0.00
   -1    8  -15     -0.20      0.00
   -1    8  -15     -0.20      0.00
   -1    8  -16     -0.61      0.01
   -1    8  -16     -0.61      0.01
   -1    8  -16     -0.61      0.01
    1   -8   16     -0.61     -0.01
    1   -8   16     -0.61     -0.01
   -1    8  -17      0.14      0.02
   -1    8  -17      0.14      0.02
   -1    8  -17      0.14      0.02
    1   -8   17      0.14     -0.02
    1   -8   17      0.14     -0.02
    1   -8   18      0.11      0.01
   -1    8  -18      0.11     -0.01
    1   -8   18      0.11      0.01
   -1    8  -18      0.11     -0.01
   -1    8  -18      0.11     -0.01
    1   -7  -25      0.33      0.01
    1   -7  -25      0.33      0.01
   -1    7   25      0.33     -0.01
   -1    7   24      0.33      0.00
    1   -7  -24      0.33      0.00
    1   -7  -24      0.33      0.00
    1   -7  -23      0.40     -0.01
   -1    7   23      0.40      0.01
    1   -7  -23      0.40     -0.01
    1   -7  -22      0.57      0.01
   -1    7   22      0.57     -0.01
    1   -7  -22      0.57      0.01
    1   -7  -22      0.57      0.01
    1   -7  -21     -0.59      0.01
   -1    7   21     -0.59     -0.01
    1   -7  -21     -0.59      0.01
    1   -7  -21     -0.59      0.01
    1   -7  -20      0.44      0.00
   -1    7   20      0.44      0.00
   -1    7   19      1.77      0.00
    1   -7  -19      1.77      0.00
    1   -7  -18     -1.24      0.01
   -1    7   18     -1.24     -0.01
    1   -7  -17     -0.62     -0.01
   -1    7   17     -0.62      0.01
    1   -7  -17     -0.62     -0.01
    1   -7  -16      2.82      0.00
    1   -7  -16      2.82      0.00
   -1    7   16      2.82      0.00
   -1    7   15     -0.99     -0.01
    1   -7  -15     -0.99      0.01
    1   -7  -15     -0.99      0.01
   -1    7   14     -2.13      0.00
    1   -7  -14     -2.13      0.00
    1   -7  -14     -2.13      0.00
    1   -7  -13      2.62      0.00
    1   -7  -13      2.62      0.00
   -1    7   13      2.62      0.00
    1   -7  -12     -0.61      0.00
   -1    7   12     -0.61      0.00
    1   -7  -12     -0.61      0.00
   -1    7   11     -2.61      0.01
    1   -7  -11     -2.61     -0.01
    1   -7  -11     -2.61     -0.01
    1   -7  -10      2.83     -0.01
    1   -7  -10      2.83     -0.01
   -1    7   10      2.83      0.01
   -1    7    9     -0.20      0.00
    1   -7   -9     -0.20      0.00
    1   -7   -9     -0.20      0.00
   -1    7    8     -2.90      0.01
    1   -7   -8     -2.90     -0.01
    1   -7   -8     -2.90     -0.01
    1   -7   -7      2.90     -0.01
    1   -7   -7      2.90     -0.01
    1   -7   -6      0.07      0.00
   -1    7    6      0.07      0.00
    1   -7   -6      0.07      0.00
    1   -7   -5     -3.16     -0.01
   -1    7    5     -3.16      0.01
    1   -7   -5     -3.16     -0.01
    1   -7   -4      2.39     -0.01
    1   -7   -4      2.39     -0.01
   -1    7    4      2.39      0.01
    1   -7   -3      0.17      0.01
   -1    7    3      0.17     -0.01
    1   -7   -3      0.17      0.01
   -1    7    2     -3.02     -0.02
    1   -7   -2     -3.02      0.02
    1   -7   -2     -3.02      0.02
   -1    7    2     -3.02     -0.02
   -1    7    1      1.71     -0.01
    1   -7   -1      1.71      0.01
   -1    7    1      1.71     -0.01
   -1    7    0      0.37      0.02
   -1    7    0      0.37      0.02
    1   -7    0      0.37     -0.02
   -1    7    0      0.37      0.02
   -1    7   -1     -2.45      0.00
   -1    7   -1     -2.45      0.00
   -1    7   -1     -2.45      0.00
    1   -7    1     -2.45      0.00
   -1    7   -2      0.87     -0.02
   -1    7   -2      0.87     -0.02
    1   -7    2      0.87      0.02
   -1    7   -2      0.87     -0.02
   -1    7   -3      0.54      0.01
   -1    7   -3      0.54      0.01
    1   -7    3      0.54     -0.01
   -1    7   -3      0.54      0.01
   -1    7   -4     -1.06      0.01
   -1    7   -4     -1.06      0.01
    1   -7    4     -1.06     -0.01
   -1    7   -4     -1.06      0.01
   -1    7   -5      0.66     -0.02
    1   -7    5      0.66      0.02
   -1    7   -5      0.66     -0.02
   -1    7   -5      0.66     -0.02
   -1    7   -6     -0.25     -0.01
   -1    7   -6     -0.25     -0.01
   -1    7   -6     -0.25     -0.01
    1   -7    6     -0.25      0.01
   -1    7   -7     -1.13      0.00
   -1    7   -7     -1.13      0.00
   -1    7   -7     -1.13      0.00
    1   -7    7     -1.13      0.00
    1   -7    8      0.36      0.00
   -1    7   -8      0.36      0.00
   -1    7   -8      0.36      0.00
    1   -7    8      0.36      0.00
   -1    7   -8      0.36      0.00
    1   -7    9     -0.41      0.01
   -1    7   -9     -0.41     -0.01
   -1    7   -9     -0.41     -0.01
    1   -7    9     -0.41      0.01
   -1    7   -9     -0.41     -0.01
    1   -7   10     -0.89      0.01
   -1    7  -10     -0.89     -0.01
   -1    7  -10     -0.89     -0.01
   -1    7  -10     -0.89     -0.01
    1   -7   10     -0.89      0.01
   -1    7  -11      0.09      0.00
    1   -7   11      0.09      0.00
   -1    7  -11      0.09      0.00
   -1    7  -11      0.09      0.00
    1   -7   12     -0.51     -0.01
   -1    7  -12     -0.51      0.01
   -1    7  -12     -0.51      0.01
   -1    7  -12     -0.51      0.01
    1   -7   13     -0.37     -0.01
   -1    7  -13     -0.37      0.01
   -1    7  -13     -0.37      0.01
    1   -7   14      0.18      0.00
   -1    7  -14      0.18      0.00
   -1    7  -14      0.18      0.00
   -1    7  -14      0.18      0.00
   -1    7  -15     -0.65      0.00
   -1    7  -15     -0.65      0.00
   -1    7  -15     -0.65      0.00
    1   -7   16     -0.37     -0.02
   -1    7  -16     -0.37      0.02
   -1    7  -16     -0.37      0.02
   -1    7  -16     -0.37      0.02
   -1    7  -17      0.20      0.01
    1   -7   17      0.20     -0.01
   -1    7  -17      0.20      0.01
   -1    7  -17      0.20      0.01
   -1    7  -18     -0.36     -0.01
   -1    7  -18     -0.36     -0.01
    1   -7   18     -0.36      0.01
   -1    7  -18     -0.36     -0.01
    1   -7   19     -0.24     -0.01
   -1    7  -19     -0.24      0.01
   -1    7  -19     -0.24      0.01
   -1    7  -19     -0.24      0.01
   -1    6   25      0.47      0.02
    1   -6  -25      0.47     -0.02
    1   -6  -25      0.47     -0.02
    1   -6  -24      0.01      0.00
    1   -6  -24      0.01      0.00
   -1    6   24      0.01      0.00
    1   -6  -23      0.06      0.01
    1   -6  -23      0.06      0.01
   -1    6   23      0.06     -0.01
    1   -6  -22      0.24      0.01
   -1    6   22      0.24     -0.01
    1   -6  -22      0.24      0.01
    1   -6  -22      0.24      0.01
    1   -6  -21      0.07      0.00
    1   -6  -21      0.07      0.00
   -1    6   21      0.07      0.00
    1   -6  -21      0.07      0.00
    1   -6  -20      1.81      0.00
    1   -6  -20      1.81      0.00
   -1    6   20      1.81      0.00
    1   -6  -20      1.81      0.00
   -1    6   19      1.12     -0.01
    1   -6  -19      1.12      0.01
    1   -6  -19      1.12      0.01
    1   -6  -18     -2.11      0.01
   -1    6   18     -2.11     -0.01
    1   -6  -17      0.92     -0.01
   -1    6   17      0.92      0.01
   -1    6   16      2.70     -0.01
    1   -6  -16      2.70      0.01
    1   -6  -16      2.70      0.01
    1   -6  -15     -2.34      0.01
    1   -6  -15     -2.34      0.01
   -1    6   15     -2.34     -0.01
    1   -6  -14     -0.26     -0.01
    1   -6  -14     -0.26     -0.01
   -1    6   14     -0.26      0.01
    1   -6  -13      3.02     -0.01
    1   -6  -13      3.02     -0.01
   -1    6   13      3.02      0.01
   -1    6   12     -2.74     -0.01
    1   -6  -12     -2.74      0.01
    1   -6  -12     -2.74      0.01
   -1    6   11     -0.83      0.00
    1   -6  -11     -0.83      0.00
    1   -6  -11     -0.83      0.00
   -1    6   10      4.10      0.00
    1   -6  -10      4.10      0.00
    1   -6  -10      4.10      0.00
   -1    6    9     -2.79      0.00
    1   -6   -9     -2.79      0.00
    1   -6   -9     -2.79      0.00
    1   -6   -8     -1.91     -0.01
   -1    6    8     -1.91      0.01
    1   -6   -8     -1.91     -0.01
    1   -6   -7      4.90     -0.01
    1   -6   -7      4.90     -0.01
    1   -6   -6     -1.75     -0.01
    1   -6   -6     -1.75     -0.01
   -1    6    5     -2.51      0.01
    1   -6   -5     -2.51     -0.01
    1   -6   -5     -2.51     -0.01
    1   -6   -4      4.12      0.01
   -1    6    4      4.12     -0.01
    1   -6   -4      4.12      0.01
   -1    6    3     -1.63      0.00
    1   -6   -3     -1.63      0.00
    1   -6   -3     -1.63      0.00
    1   -6   -2     -2.84     -0.01
    1   -6   -2     -2.84     -0.01
   -1    6    1      3.36      0.00
    1   -6   -1      3.36      0.00
   -1    6    1      3.36      0.00
   -1    6    0     -1.08     -0.01
   -1    6    0     -1.08     -0.01
    1   -6    0     -1.08      0.01
   -1    6    0     -1.08     -0.01
   -1    6   -1     -2.80     -0.01
   -1    6   -1     -2.80     -0.01
   -1    6   -1     -2.80     -0.01
    1   -6    1     -2.80      0.01
   -1    6   -2      2.39      0.01
   -1    6   -2      2.39      0.01
    1   -6    2      2.39     -0.01
   -1    6   -2      2.39      0.01
   -1    6   -3     -0.02      0.02
   -1    6   -3     -0.02      0.02
    1   -6    3     -0.02     -0.02
   -1    6   -3     -0.02      0.02
   -1    6   -4     -1.80      0.00
   -1    6   -4     -1.80      0.00
   -1    6   -4     -1.80      0.00
    1   -6    4     -1.80      0.00
   -1    6   -5      1.45     -0.02
   -1    6   -5      1.45     -0.02
   -1    6   -5      1.45     -0.02
    1   -6    5      1.45      0.02
    1   -6    6      0.32     -0.01
   -1    6   -6      0.32      0.01
   -1    6   -6      0.32      0.01
   -1    6   -6      0.32      0.01
    1   -6    6      0.32     -0.01
    1   -6    7     -0.98      0.00
   -1    6   -7     -0.98      0.00
    1   -6    7     -0.98      0.00
   -1    6   -7     -0.98      0.00
   -1    6   -7     -0.98      0.00
   -1    6   -8      0.34     -0.01
   -1    6   -8      0.34     -0.01
    1   -6    8      0.34      0.01
   -1    6   -8      0.34     -0.01
    1   -6    8      0.34      0.01
   -1    6   -9     -0.45      0.00
   -1    6   -9     -0.45      0.00
   -1    6   -9     -0.45      0.00
    1   -6    9     -0.45      0.00
    1   -6   10     -0.64      0.00
   -1    6  -10     -0.64      0.00
   -1    6  -10     -0.64      0.00
   -1    6  -10     -0.64      0.00
   -1    6  -11      0.02     -0.01
   -1    6  -11      0.02     -0.01
   -1    6  -11      0.02     -0.01
    1   -6   11      0.02      0.01
   -1    6  -12     -0.66      0.00
   -1    6  -12     -0.66      0.00
    1   -6   12     -0.66      0.00
   -1    6  -12     -0.66      0.00
   -1    6  -13     -0.23      0.01
   -1    6  -13     -0.23      0.01
    1   -6   13     -0.23     -0.01
   -1    6  -13     -0.23      0.01
   -1    6  -14     -0.03      0.01
   -1    6  -14     -0.03      0.01
   -1    6  -14     -0.03      0.01
    1   -6   14     -0.03     -0.01
    1   -6   15     -0.70     -0.01
   -1    6  -15     -0.70      0.01
   -1    6  -15     -0.70      0.01
   -1    6  -15     -0.70      0.01
   -1    6  -16      0.12      0.01
   -1    6  -16      0.12      0.01
    1   -6   16      0.12     -0.01
   -1    6  -16      0.12      0.01
    1   -6   17      0.29      0.00
   -1    6  -17      0.29      0.00
   -1    6  -17      0.29      0.00
   -1    6  -17      0.29      0.00
   -1    6  -18     -0.59      0.00
   -1    6  -18     -0.59      0.00
   -1    6  -18     -0.59      0.00
    1   -6   18     -0.59      0.00
   -1    6  -19     -0.36      0.01
    1   -6   19     -0.36     -0.01
   -1    6  -19     -0.36      0.01
   -1    6  -19     -0.36      0.01
    1   -6   20     -0.04      0.00
   -1    6  -20     -0.04      0.00
   -1    6  -20     -0.04      0.00
   -1    6  -20     -0.04      0.00
   -1    5   24      0.25      0.00
    1   -5  -24      0.25      0.00
    1   -5  -24      0.25      0.00
   -1    5   23      0.52      0.00
    1   -5  -23      0.52      0.00
    1   -5  -23      0.52      0.00
   -1    5   22     -0.08      0.00
    1   -5  -22     -0.08      0.00
    1   -5  -22     -0.08      0.00
    1   -5  -22     -0.08      0.00
    1   -5  -21     -0.11      0.00
    1   -5  -21     -0.11      0.00
    1   -5  -21     -0.11      0.00
   -1    5   21     -0.11      0.00
    1   -5  -20      1.77      0.01
   -1    5   20      1.77     -0.01
    1   -5  -20      1.77      0.01
    1   -5  -20      1.77      0.01
   -1    5   19      0.35     -0.02
    1   -5  -19      0.35      0.02
    1   -5  -19      0.35      0.02
    1   -5  -19      0.35      0.02
    1   -5  -18     -1.14      0.00
    1   -5  -18     -1.14      0.00
   -1    5   18     -1.14      0.00
    1   -5  -18     -1.14      0.00
   -1    5   17      2.55      0.00
    1   -5  -17      2.55      0.00
   -1    5   16      0.92      0.00
    1   -5  -16      0.92      0.00
    1   -5  -15     -3.14      0.00
   -1    5   15     -3.14      0.00
   -1    5   14      2.03      0.00
    1   -5  -14      2.03      0.00
    1   -5  -14      2.03      0.00
    1   -5  -13      2.17      0.02
    1   -5  -13      2.17      0.02
   -1    5   13      2.17     -0.02
    1   -5  -12     -3.57      0.00
    1   -5  -12     -3.57      0.00
   -1    5   12     -3.57      0.00
    1   -5  -11      1.92     -0.02
    1   -5  -11      1.92     -0.02
   -1    5   11      1.92      0.02
   -1    5   10      2.88      0.00
    1   -5  -10      2.88      0.00
    1   -5  -10      2.88      0.00
    1   -5   -9     -4.73      0.01
    1   -5   -9     -4.73      0.01
   -1    5    9     -4.73     -0.01
    1   -5   -8      1.79     -0.01
    1   -5   -8      1.79     -0.01
   -1    5    8      1.79      0.01
    1   -5   -7      4.68     -0.01
    1   -5   -7      4.68     -0.01
   -1    5    7      4.68      0.01
    1   -5   -6     -5.31      0.00
    1   -5   -6     -5.31      0.00
    1   -5   -5      0.35      0.00
    1   -5   -5      0.35      0.00
   -1    5    5      0.35      0.00
    1   -5   -4      5.69      0.01
    1   -5   -4      5.69      0.01
    1   -5   -3     -4.74      0.00
   -1    5    3     -4.74      0.00
    1   -5   -3     -4.74      0.00
    1   -5   -2     -1.71      0.00
   -1    5    2     -1.71      0.00
    1   -5   -2     -1.71      0.00
   -1    5    1      4.88      0.00
    1   -5   -1      4.88      0.00
   -1    5    1      4.88      0.00
   -1    5    0     -2.93      0.00
    1   -5    0     -2.93      0.00
   -1    5    0     -2.93      0.00
   -1    5    0     -2.93      0.00
   -1    5   -1     -2.03      0.00
   -1    5   -1     -2.03      0.00
    1   -5    1     -2.03      0.00
   -1    5   -2      3.23      0.00
   -1    5   -2      3.23      0.00
   -1    5   -2      3.23      0.00
    1   -5    2      3.23      0.00
    1   -5    3     -1.81      0.00
   -1    5   -3     -1.81      0.00
   -1    5   -3     -1.81      0.00
   -1    5   -3     -1.81      0.00
   -1    5   -4     -1.20     -0.01
   -1    5   -4     -1.20     -0.01
    1   -5    4     -1.20      0.01
   -1    5   -4     -1.20     -0.01
    1   -5    4     -1.20      0.01
    1   -5    5      2.94      0.00
   -1    5   -5      2.94      0.00
   -1    5   -5      2.94      0.00
   -1    5   -5      2.94      0.00
    1   -5    5      2.94      0.00
   -1    5   -6     -0.59      0.02
   -1    5   -6     -0.59      0.02
    1   -5    6     -0.59     -0.02
   -1    5   -6     -0.59      0.02
    1   -5    6     -0.59     -0.02
   -1    5   -7     -1.15      0.00
   -1    5   -7     -1.15      0.00
   -1    5   -7     -1.15      0.00
    1   -5    7     -1.15      0.00
    1   -5    8      1.53      0.01
   -1    5   -8      1.53     -0.01
   -1    5   -8      1.53     -0.01
   -1    5   -8      1.53     -0.01
   -1    5   -9     -0.20      0.00
   -1    5   -9     -0.20      0.00
    1   -5    9     -0.20      0.00
   -1    5   -9     -0.20      0.00
   -1    5  -10     -0.79      0.00
    1   -5   10     -0.79      0.00
   -1    5  -10     -0.79      0.00
   -1    5  -10     -0.79      0.00
   -1    5  -11      0.35      0.00
   -1    5  -11      0.35      0.00
    1   -5   11      0.35      0.00
   -1    5  -11      0.35      0.00
    1   -5   12     -0.35      0.00
   -1    5  -12     -0.35      0.00
   -1    5  -12     -0.35      0.00
   -1    5  -12     -0.35      0.00
    1   -5   13     -0.44     -0.01
   -1    5  -13     -0.44      0.01
   -1    5  -13     -0.44      0.01
   -1    5  -13     -0.44      0.01
   -1    5  -14     -0.31      0.01
   -1    5  -14     -0.31      0.01
    1   -5   14     -0.31     -0.01
   -1    5  -14     -0.31      0.01
   -1    5  -15     -0.34      0.00
    1   -5   15     -0.34      0.00
   -1    5  -15     -0.34      0.00
   -1    5  -15     -0.34      0.00
   -1    5  -16      0.34     -0.01
    1   -5   16      0.34      0.01
   -1    5  -16      0.34     -0.01
   -1    5  -16      0.34     -0.01
   -1    5  -17     -0.16      0.01
   -1    5  -17     -0.16      0.01
    1   -5   17     -0.16     -0.01
   -1    5  -17     -0.16      0.01
    1   -5   18     -0.52     -0.02
   -1    5  -18     -0.52      0.02
   -1    5  -18     -0.52      0.02
   -1    5  -18     -0.52      0.02
   -1    5  -19      0.24      0.00
   -1    5  -19      0.24      0.00
   -1    5  -19      0.24      0.00
    1   -5   19      0.24      0.00
   -1    5  -20      0.06     -0.01
   -1    5  -20      0.06     -0.01
   -1    5  -20      0.06     -0.01
    1   -5   21     -0.43      0.01
   -1    5  -21     -0.43     -0.01
   -1    5  -21     -0.43     -0.01
   -1    5  -21     -0.43     -0.01
    1   -4  -24     -0.21      0.00
   -1    4   24     -0.21      0.00
    1   -4  -24     -0.21      0.00
    1   -4  -23      0.25      0.01
    1   -4  -23      0.25      0.01
   -1    4   23      0.25     -0.01
    1   -4  -22      0.22      0.01
   -1    4   22      0.22     -0.01
    1   -4  -22      0.22      0.01
    1   -4  -22      0.22      0.01
   -1    4   21      0.67      0.00
    1   -4  -21      0.67      0.00
    1   -4  -21      0.67      0.00
    1   -4  -21      0.67      0.00
    1   -4  -20      1.12      0.00
    1   -4  -20      1.12      0.00
    1   -4  -20      1.12      0.00
   -1    4   20      1.12      0.00
    1   -4  -19     -0.96      0.00
    1   -4  -19     -0.96      0.00
   -1    4   19     -0.96      0.00
    1   -4  -19     -0.96      0.00
    1   -4  -18     -0.04      0.00
   -1    4   18     -0.04      0.00
    1   -4  -18     -0.04      0.00
    1   -4  -18     -0.04      0.00
    1   -4  -17      2.99      0.01
   -1    4   17      2.99     -0.01
    1   -4  -17      2.99      0.01
    1   -4  -17      2.99      0.01
    1   -4  -16     -0.87      0.01
    1   -4  -16     -0.87      0.01
   -1    4   16     -0.87     -0.01
    1   -4  -16     -0.87      0.01
    1   -4  -15     -1.70      0.00
   -1    4   15     -1.70      0.00
    1   -4  -15     -1.70      0.00
    1   -4  -14      3.69      0.00
   -1    4   14      3.69      0.00
    1   -4  -13     -0.63      0.00
   -1    4   13     -0.63      0.00
   -1    4   12     -3.26      0.00
    1   -4  -12     -3.26      0.00
    1   -4  -12     -3.26      0.00
    1   -4  -11      4.57      0.00
   -1    4   11      4.57      0.00
    1   -4  -11      4.57      0.00
    1   -4  -10      0.43      0.01
   -1    4   10      0.43     -0.01
    1   -4  -10      0.43      0.01
    1   -4   -9     -4.61      0.00
   -1    4    9     -4.61      0.00
    1   -4   -9     -4.61      0.00
   -1    4    8      5.37      0.01
    1   -4   -8      5.37     -0.01
    1   -4   -8      5.37     -0.01
    1   -4   -7      2.03     -0.01
   -1    4    7      2.03      0.01
    1   -4   -7      2.03     -0.01
    1   -4   -6     -6.47      0.00
    1   -4   -6     -6.47      0.00
   -1    4    6     -6.47      0.00
    1   -4   -5      3.99      0.00
    1   -4   -5      3.99      0.00
    1   -4   -4      3.00      0.00
    1   -4   -3     -6.56      0.00
    1   -4   -2      3.52      0.01
   -1    4    0     -7.03      0.00
   -1    4   -1      1.07      0.00
   -1    4   -2      4.98     -0.01
   -1    4   -2      4.98     -0.01
    1   -4    2      4.98      0.01
   -1    4   -2      4.98     -0.01
    1   -4    3     -3.95      0.00
   -1    4   -3     -3.95      0.00
    1   -4    3     -3.95      0.00
   -1    4   -3     -3.95      0.00
   -1    4   -3     -3.95      0.00
   -1    4   -4     -0.37      0.00
   -1    4   -4     -0.37      0.00
    1   -4    4     -0.37      0.00
    1   -4    4     -0.37      0.00
   -1    4   -4     -0.37      0.00
    1   -4    5      3.32      0.00
   -1    4   -5      3.32      0.00
    1   -4    5      3.32      0.00
   -1    4   -5      3.32      0.00
   -1    4   -5      3.32      0.00
   -1    4   -6     -2.01      0.00
    1   -4    6     -2.01      0.00
   -1    4   -6     -2.01      0.00
   -1    4   -6     -2.01      0.00
   -1    4   -7      0.05      0.00
   -1    4   -7      0.05      0.00
   -1    4   -7      0.05      0.00
    1   -4    7      0.05      0.00
   -1    4   -8      2.81      0.01
    1   -4    8      2.81     -0.01
   -1    4   -8      2.81      0.01
   -1    4   -8      2.81      0.01
   -1    4   -9     -0.94      0.01
   -1    4   -9     -0.94      0.01
   -1    4   -9     -0.94      0.01
    1   -4    9     -0.94     -0.01
   -1    4  -10     -0.69     -0.01
    1   -4   10     -0.69      0.01
   -1    4  -10     -0.69     -0.01
   -1    4  -10     -0.69     -0.01
   -1    4  -11      1.07     -0.01
   -1    4  -11      1.07     -0.01
   -1    4  -11      1.07     -0.01
    1   -4   11      1.07      0.01
   -1    4  -12     -0.40      0.00
   -1    4  -12     -0.40      0.00
   -1    4  -12     -0.40      0.00
    1   -4   12     -0.40      0.00
   -1    4  -13     -0.35      0.01
   -1    4  -13     -0.35      0.01
    1   -4   13     -0.35     -0.01
   -1    4  -13     -0.35      0.01
   -1    4  -14      0.19      0.00
   -1    4  -14      0.19      0.00
   -1    4  -14      0.19      0.00
    1   -4   14      0.19      0.00
   -1    4  -15     -0.20     -0.01
    1   -4   15     -0.20      0.01
   -1    4  -15     -0.20     -0.01
   -1    4  -15     -0.20     -0.01
   -1    4  -16     -0.06      0.01
    1   -4   16     -0.06     -0.01
   -1    4  -16     -0.06      0.01
   -1    4  -16     -0.06      0.01
   -1    4  -17     -0.26      0.01
   -1    4  -17     -0.26      0.01
   -1    4  -17     -0.26      0.01
    1   -4   17     -0.26     -0.01
   -1    4  -18     -0.09     -0.01
   -1    4  -18     -0.09     -0.01
    1   -4   18     -0.09      0.01
   -1    4  -18     -0.09     -0.01
   -1    4  -19      0.30      0.00
   -1    4  -19      0.30      0.00
    1   -4   19      0.30      0.00
   -1    4  -19      0.30      0.00
   -1    4  -20     -0.14      0.01
    1   -4   20     -0.14     -0.01
   -1    4  -20     -0.14      0.01
   -1    4  -20     -0.14      0.01
   -1    4  -21     -0.15      0.00
    1   -4   21     -0.15      0.00
   -1    4  -21     -0.15      0.00
   -1    4  -21     -0.15      0.00
    1   -3  -24      0.03      0.01
   -1    3   24      0.03     -0.01
    1   -3  -24      0.03      0.01
   -1    3   23     -0.03      0.00
    1   -3  -23     -0.03      0.00
    1   -3  -23     -0.03      0.00
    1   -3  -22     -0.26     -0.01
   -1    3   22     -0.26      0.01
    1   -3  -22     -0.26     -0.01
    1   -3  -21      0.69      0.00
   -1    3   21      0.69      0.00
    1   -3  -21      0.69      0.00
    1   -3  -21      0.69      0.00
   -1    3   20      0.69     -0.01
    1   -3  -20      0.69      0.01
    1   -3  -20      0.69      0.01
    1   -3  -20      0.69      0.01
    1   -3  -19     -1.05      0.01
    1   -3  -19     -1.05      0.01
    1   -3  -19     -1.05      0.01
   -1    3   19     -1.05     -0.01
   -1    3   18      0.72      0.00
    1   -3  -18      0.72      0.00
    1   -3  -18      0.72      0.00
    1   -3  -18      0.72      0.00
    1   -3  -17      1.85      0.00
   -1    3   17      1.85      0.00
    1   -3  -17      1.85      0.00
    1   -3  -17      1.85      0.00
    1   -3  -16     -1.80      0.00
    1   -3  -16     -1.80      0.00
    1   -3  -16     -1.80      0.00
   -1    3   16     -1.80      0.00
    1   -3  -15      0.39      0.00
   -1    3   15      0.39      0.00
    1   -3  -15      0.39      0.00
    1   -3  -15      0.39      0.00
   -1    3   14      3.23      0.00
    1   -3  -14      3.23      0.00
    1   -3  -14      3.23      0.00
    1   -3  -14      3.23      0.00
    1   -3  -13     -2.47      0.00
    1   -3  -13     -2.47      0.00
   -1    3   13     -2.47      0.00
    1   -3  -13     -2.47      0.00
   -1    3   12     -0.16      0.01
    1   -3  -12     -0.16     -0.01
   -1    3   11      5.05      0.00
    1   -3  -11      5.05      0.00
    1   -3  -10     -3.42      0.00
    1   -3  -10     -3.42      0.00
   -1    3   10     -3.42      0.00
    1   -3   -9     -2.47      0.00
    1   -3   -9     -2.47      0.00
   -1    3    9     -2.47      0.00
    1   -3   -8      6.82      0.01
    1   -3   -8      6.82      0.01
   -1    3    8      6.82     -0.01
   -1    3    7     -2.22     -0.01
    1   -3   -7     -2.22      0.01
    1   -3   -7     -2.22      0.01
   -1    3    6     -3.94      0.00
    1   -3   -6     -3.94      0.00
    1   -3   -6     -3.94      0.00
    1   -3   -4     -1.28      0.00
    1   -3   -2      7.31      0.01
    1   -3   -1     -0.82      0.00
    1   -3   -1     -0.82      0.00
   -1    3    0     -7.08      0.00
   -1    3   -2      2.78      0.00
   -1    3   -3     -6.85      0.00
   -1    3   -4      3.15     -0.01
    1   -3    4      3.15      0.01
    1   -3    4      3.15      0.01
   -1    3   -4      3.15     -0.01
   -1    3   -4      3.15     -0.01
   -1    3   -5      3.49      0.00
    1   -3    5      3.49      0.00
   -1    3   -5      3.49      0.00
   -1    3   -5      3.49      0.00
   -1    3   -6     -3.80      0.02
    1   -3    6     -3.80     -0.02
   -1    3   -6     -3.80      0.02
   -1    3   -6     -3.80      0.02
   -1    3   -7      1.56      0.01
    1   -3    7      1.56     -0.01
   -1    3   -7      1.56      0.01
   -1    3   -7      1.56      0.01
   -1    3   -8      2.73      0.00
   -1    3   -8      2.73      0.00
    1   -3    8      2.73      0.00
   -1    3   -8      2.73      0.00
   -1    3   -9     -2.11     -0.01
    1   -3    9     -2.11      0.01
   -1    3   -9     -2.11     -0.01
   -1    3   -9     -2.11     -0.01
   -1    3  -10      0.61      0.00
   -1    3  -10      0.61      0.00
    1   -3   10      0.61      0.00
   -1    3  -10      0.61      0.00
   -1    3  -11      1.83      0.01
   -1    3  -11      1.83      0.01
    1   -3   11      1.83     -0.01
   -1    3  -11      1.83      0.01
   -1    3  -12     -1.01      0.00
    1   -3   12     -1.01      0.00
   -1    3  -12     -1.01      0.00
   -1    3  -12     -1.01      0.00
    1   -3   13     -0.11      0.01
   -1    3  -13     -0.11     -0.01
   -1    3  -13     -0.11     -0.01
   -1    3  -13     -0.11     -0.01
   -1    3  -14      0.57     -0.01
   -1    3  -14      0.57     -0.01
    1   -3   14      0.57      0.01
   -1    3  -14      0.57     -0.01
   -1    3  -15     -0.33      0.00
   -1    3  -15     -0.33      0.00
    1   -3   15     -0.33      0.00
   -1    3  -15     -0.33      0.00
    1   -3   16      0.11     -0.01
   -1    3  -16      0.11      0.01
   -1    3  -16      0.11      0.01
   -1    3  -16      0.11      0.01
   -1    3  -17      0.15      0.00
   -1    3  -17      0.15      0.00
   -1    3  -17      0.15      0.00
    1   -3   17      0.15      0.00
    1   -3   18     -0.09      0.01
   -1    3  -18     -0.09     -0.01
   -1    3  -18     -0.09     -0.01
   -1    3  -18     -0.09     -0.01
   -1    3  -19      0.03      0.00
   -1    3  -19      0.03      0.00
   -1    3  -19      0.03      0.00
    1   -3   19      0.03      0.00
   -1    3  -20     -0.03      0.01
   -1    3  -20     -0.03      0.01
    1   -3   20     -0.03     -0.01
   -1    3  -20     -0.03      0.01
   -1    3  -21      0.14      0.00
    1   -3   21      0.14      0.00
   -1    3  -21      0.14      0.00
   -1    3  -21      0.14      0.00
   -1    3  -22      0.11      0.00
   -1    3  -22      0.11      0.00
   -1    3  -22      0.11      0.00
    1   -3   22      0.11      0.00
   -1    2   24     -0.06     -0.01
    1   -2  -24     -0.06      0.01
    1   -2  -24     -0.06      0.01
    1   -2  -23     -0.21      0.00
   -1    2   23     -0.21      0.00
    1   -2  -23     -0.21      0.00
    1   -2  -22     -0.21     -0.01
    1   -2  -22     -0.21     -0.01
   -1    2   22     -0.21      0.01
    1   -2  -22     -0.21     -0.01
    1   -2  -21      0.39      0.00
   -1    2   21      0.39      0.00
    1   -2  -21      0.39      0.00
    1   -2  -21      0.39      0.00
    1   -2  -20     -0.04      0.00
    1   -2  -20     -0.04      0.00
    1   -2  -20     -0.04      0.00
   -1    2   20     -0.04      0.00
    1   -2  -19     -0.52      0.00
    1   -2  -19     -0.52      0.00
    1   -2  -19     -0.52      0.00
    1   -2  -18      1.26      0.00
   -1    2   18      1.26      0.00
    1   -2  -18      1.26      0.00
    1   -2  -18      1.26      0.00
    1   -2  -17      0.43      0.00
    1   -2  -17      0.43      0.00
    1   -2  -17      0.43      0.00
   -1    2   17      0.43      0.00
    1   -2  -16     -1.65      0.01
    1   -2  -16     -1.65      0.01
   -1    2   16     -1.65     -0.01
    1   -2  -16     -1.65      0.01
    1   -2  -15      1.88      0.01
    1   -2  -15      1.88      0.01
    1   -2  -15      1.88      0.01
   -1    2   15      1.88     -0.01
    1   -2  -14      1.44      0.00
    1   -2  -14      1.44      0.00
    1   -2  -14      1.44      0.00
   -1    2   14      1.44      0.00
   -1    2   13     -2.91      0.00
    1   -2  -13     -2.91      0.00
    1   -2  -13     -2.91      0.00
    1   -2  -13     -2.91      0.00
    1   -2  -12      2.33      0.00
   -1    2   12      2.33      0.00
    1   -2  -12      2.33      0.00
    1   -2  -12      2.33      0.00
    1   -2  -11      2.93      0.01
    1   -2  -11      2.93      0.01
    1   -2  -11      2.93      0.01
   -1    2   11      2.93     -0.01
    1   -2  -10     -4.46      0.00
   -1    2   10     -4.46      0.00
    1   -2  -10     -4.46      0.00
    1   -2  -10     -4.46      0.00
   -1    2    9      2.28      0.00
    1   -2   -9      2.28      0.00
    1   -2   -8      5.37      0.00
   -1    2    8      5.37      0.00
    1   -2   -8      5.37      0.00
    1   -2   -7     -6.14      0.01
   -1    2    7     -6.14     -0.01
    1   -2   -7     -6.14      0.01
    1   -2   -6     -0.22      0.01
   -1    2    6     -0.22     -0.01
    1   -2   -6     -0.22      0.01
    1   -2   -5      6.88      0.01
    1   -2   -4     -5.40      0.00
    1   -2   -3      0.29      0.00
    1   -2   -3      0.29      0.00
    1   -2   -1     -5.63     -0.01
    1   -2   -1     -5.63     -0.01
   -1    2    1     -5.63      0.01
    1   -2    0     -3.45      0.00
   -1    2    0     -3.45      0.00
   -1    2   -1      9.77     -0.01
    1   -2    1      9.77      0.01
   -1    2   -1      9.77     -0.01
    1   -2    1      9.77      0.01
   -1    2   -3     -5.35      0.01
   -1    2   -4      7.74      0.00
   -1    2   -5      0.28     -0.01
   -1    2   -5      0.28     -0.01
    1   -2    5      0.28      0.01
   -1    2   -5      0.28     -0.01
   -1    2   -6     -4.37      0.00
   -1    2   -6     -4.37      0.00
   -1    2   -6     -4.37      0.00
    1   -2    6     -4.37      0.00
    1   -2    7      4.62     -0.01
   -1    2   -7      4.62      0.01
   -1    2   -7      4.62      0.01
   -1    2   -7      4.62      0.01
    1   -2    8      0.85     -0.01
   -1    2   -8      0.85      0.01
   -1    2   -8      0.85      0.01
   -1    2   -8      0.85      0.01
   -1    2   -9     -3.35      0.01
   -1    2   -9     -3.35      0.01
    1   -2    9     -3.35     -0.01
   -1    2   -9     -3.35      0.01
   -1    2  -10      2.76      0.01
   -1    2  -10      2.76      0.01
    1   -2   10      2.76     -0.01
   -1    2  -10      2.76      0.01
    1   -2   11      1.53      0.00
   -1    2  -11      1.53      0.00
   -1    2  -11      1.53      0.00
   -1    2  -11      1.53      0.00
   -1    2  -12     -2.00     -0.01
   -1    2  -12     -2.00     -0.01
    1   -2   12     -2.00      0.01
   -1    2  -12     -2.00     -0.01
   -1    2  -13      0.96     -0.02
    1   -2   13      0.96      0.02
   -1    2  -13      0.96     -0.02
   -1    2  -13      0.96     -0.02
    1   -2   14      0.99      0.01
   -1    2  -14      0.99     -0.01
   -1    2  -14      0.99     -0.01
   -1    2  -14      0.99     -0.01
   -1    2  -15     -0.83     -0.01
   -1    2  -15     -0.83     -0.01
    1   -2   15     -0.83      0.01
   -1    2  -15     -0.83     -0.01
   -1    2  -16      0.23     -0.01
    1   -2   16      0.23      0.01
   -1    2  -16      0.23     -0.01
   -1    2  -16      0.23     -0.01
    1   -2   17      0.43      0.01
   -1    2  -17      0.43     -0.01
   -1    2  -17      0.43     -0.01
   -1    2  -17      0.43     -0.01
   -1    2  -18     -0.07      0.00
    1   -2   18     -0.07      0.00
   -1    2  -18     -0.07      0.00
   -1    2  -18     -0.07      0.00
   -1    2  -19      0.17      0.00
   -1    2  -19      0.17      0.00
    1   -2   19      0.17      0.00
   -1    2  -19      0.17      0.00
   -1    2  -20      0.24     -0.01
   -1    2  -20      0.24     -0.01
    1   -2   20      0.24      0.01
   -1    2  -20      0.24     -0.01
   -1    2  -21      0.13      0.00
    1   -2   21      0.13      0.00
   -1    2  -21      0.13      0.00
   -1    2  -21      0.13      0.00
   -1    2  -22     -0.10      0.01
   -1    2  -22     -0.10      0.01
    1   -2   22     -0.10     -0.01
   -1    2  -22     -0.10      0.01
   -1    2  -23     -0.03      0.00
    1   -2   23     -0.03      0.00
   -1    2  -23     -0.03      0.00
   -1    2  -23     -0.03      0.00
    1   -1  -23     -0.16     -0.01
   -1    1   23     -0.16      0.01
    1   -1  -23     -0.16     -0.01
    1   -1  -22     -0.06      0.00
   -1    1   22     -0.06      0.00
    1   -1  -22     -0.06      0.00
    1   -1  -22     -0.06      0.00
    1   -1  -21     -0.01      0.01
    1   -1  -21     -0.01      0.01
    1   -1  -21     -0.01      0.01
   -1    1   21     -0.01     -0.01
    1   -1  -20     -0.40      0.00
    1   -1  -20     -0.40      0.00
    1   -1  -20     -0.40      0.00
   -1    1   20     -0.40      0.00
    1   -1  -19     -0.01     -0.01
    1   -1  -19     -0.01     -0.01
    1   -1  -19     -0.01     -0.01
   -1    1   19     -0.01      0.01
    1   -1  -18      0.96      0.00
    1   -1  -18      0.96      0.00
    1   -1  -18      0.96      0.00
   -1    1   18      0.96      0.00
    1   -1  -17     -0.46      0.01
    1   -1  -17     -0.46      0.01
    1   -1  -17     -0.46      0.01
   -1    1   17     -0.46     -0.01
    1   -1  -16     -0.49      0.00
    1   -1  -16     -0.49      0.00
   -1    1   16     -0.49      0.00
    1   -1  -16     -0.49      0.00
    1   -1  -15      2.21     -0.01
    1   -1  -15      2.21     -0.01
    1   -1  -15      2.21     -0.01
   -1    1   15      2.21      0.01
   -1    1   14     -0.46      0.00
    1   -1  -14     -0.46      0.00
    1   -1  -14     -0.46      0.00
    1   -1  -14     -0.46      0.00
   -1    1   13     -1.63     -0.01
    1   -1  -13     -1.63      0.01
    1   -1  -13     -1.63      0.01
    1   -1  -13     -1.63      0.01
   -1    1   12      3.65     -0.01
    1   -1  -12      3.65      0.01
    1   -1  -12      3.65      0.01
    1   -1  -12      3.65      0.01
    1   -1  -11     -0.25      0.00
    1   -1  -11     -0.25      0.00
    1   -1  -11     -0.25      0.00
   -1    1   11     -0.25      0.00
    1   -1  -10     -4.08      0.01
   -1    1   10     -4.08     -0.01
    1   -1  -10     -4.08      0.01
    1   -1  -10     -4.08      0.01
    1   -1   -9      4.88      0.01
   -1    1    9      4.88     -0.01
    1   -1   -9      4.88      0.01
    1   -1   -9      4.88      0.01
    1   -1   -8      2.19      0.00
    1   -1   -8      2.19      0.00
    1   -1   -8      2.19      0.00
   -1    1    8      2.19      0.00
    1   -1   -7     -5.98      0.00
    1   -1   -7     -5.98      0.00
    1   -1   -7     -5.98      0.00
   -1    1    7     -5.98      0.00
    1   -1   -6      4.01      0.01
    1   -1   -6      4.01      0.01
    1   -1   -6      4.01      0.01
   -1    1    6      4.01     -0.01
    1   -1   -1     -8.39      0.00
    1   -1   -1     -8.39      0.00
    1   -1    2    -10.09      0.00
   -1    1   -2    -10.09      0.00
    1   -1    2    -10.09      0.00
   -1    1   -2    -10.09      0.00
   -1    1   -3     -2.13     -0.01
   -1    1   -3     -2.13     -0.01
   -1    1   -4      9.12      0.00
   -1    1   -5     -4.21      0.01
    1   -1    6     -2.48      0.00
   -1    1   -6     -2.48      0.00
   -1    1   -6     -2.48      0.00
    1   -1    7      6.11      0.01
   -1    1   -7      6.11     -0.01
   -1    1   -7      6.11     -0.01
   -1    1   -8     -2.14     -0.01
   -1    1   -8     -2.14     -0.01
    1   -1    8     -2.14      0.01
   -1    1   -9     -1.90      0.01
    1   -1    9     -1.90     -0.01
   -1    1   -9     -1.90      0.01
   -1    1   -9     -1.90      0.01
   -1    1  -10      4.66      0.01
   -1    1  -10      4.66      0.01
   -1    1  -10      4.66      0.01
    1   -1   10      4.66     -0.01
   -1    1  -11     -0.71      0.00
    1   -1   11     -0.71      0.00
   -1    1  -11     -0.71      0.00
   -1    1  -11     -0.71      0.00
    1   -1   12     -2.00      0.00
   -1    1  -12     -2.00      0.00
   -1    1  -12     -2.00      0.00
   -1    1  -12     -2.00      0.00
   -1    1  -13      2.60      0.01
   -1    1  -13      2.60      0.01
   -1    1  -13      2.60      0.01
    1   -1   13      2.60     -0.01
    1   -1   14      0.22      0.01
   -1    1  -14      0.22     -0.01
   -1    1  -14      0.22     -0.01
   -1    1  -14      0.22     -0.01
   -1    1  -15     -1.25     -0.03
    1   -1   15     -1.25      0.03
   -1    1  -15     -1.25     -0.03
    1   -1   16      0.99      0.03
   -1    1  -16      0.99     -0.03
   -1    1  -16      0.99     -0.03
   -1    1  -16      0.99     -0.03
   -1    1  -17      0.28      0.00
    1   -1   17      0.28      0.00
   -1    1  -17      0.28      0.00
   -1    1  -17      0.28      0.00
   -1    1  -18     -0.43      0.00
   -1    1  -18     -0.43      0.00
    1   -1   18     -0.43      0.00
   -1    1  -18     -0.43      0.00
   -1    1  -19      0.48     -0.01
   -1    1  -19      0.48     -0.01
   -1    1  -19      0.48     -0.01
    1   -1   19      0.48      0.01
   -1    1  -20      0.44     -0.01
    1   -1   20      0.44      0.01
   -1    1  -20      0.44     -0.01
   -1    1  -21      0.02      0.00
   -1    1  -21      0.02      0.00
   -1    1  -21      0.02      0.00
    1   -1   21      0.02      0.00
   -1    1  -22     -0.01      0.00
   -1    1  -22     -0.01      0.00
    1   -1   22     -0.01      0.00
   -1    1  -22     -0.01      0.00
   -1    1  -23      0.18     -0.01
   -1    1  -23      0.18     -0.01
    1   -1   23      0.18      0.01
   -1    1  -23      0.18     -0.01
    1    0  -23     -0.14     -0.01
    1    0  -23     -0.14     -0.01
   -1    0   23     -0.14      0.01
   -1    0   22     -0.17      0.00
    1    0  -22     -0.17      0.00
    1    0  -22     -0.17      0.00
    1    0  -22     -0.17      0.00
    1    0  -21     -0.10      0.00
    1    0  -21     -0.10      0.00
    1    0  -21     -0.10      0.00
   -1    0   21     -0.10      0.00
    1    0  -20     -0.18     -0.01
   -1    0   20     -0.18      0.01
    1    0  -20     -0.18     -0.01
    1    0  -20     -0.18     -0.01
   -1    0   19      0.08      0.01
    1    0  -19      0.08     -0.01
    1    0  -19      0.08     -0.01
    1    0  -19      0.08     -0.01
    1    0  -18      0.31      0.01
    1    0  -18      0.31      0.01
   -1    0   18      0.31     -0.01
    1    0  -18      0.31      0.01
   -1    0   17     -0.50     -0.01
    1    0  -17     -0.50      0.01
    1    0  -17     -0.50      0.01
    1    0  -17     -0.50      0.01
    1    0  -16      0.23      0.01
    1    0  -16      0.23      0.01
   -1    0   16      0.23     -0.01
    1    0  -16      0.23      0.01
    1    0  -15      1.28      0.01
    1    0  -15      1.28      0.01
   -1    0   15      1.28     -0.01
    1    0  -15      1.28      0.01
    1    0  -14     -1.01      0.00
    1    0  -14     -1.01      0.00
   -1    0   14     -1.01      0.00
    1    0  -14     -1.01      0.00
   -1    0   13      0.09     -0.01
    1    0  -13      0.09      0.01
    1    0  -13      0.09      0.01
    1    0  -13      0.09      0.01
   -1    0   12      2.47     -0.01
    1    0  -12      2.47      0.01
    1    0  -12      2.47      0.01
    1    0  -12      2.47      0.01
   -1    0   11     -2.22      0.00
    1    0  -11     -2.22      0.00
    1    0  -11     -2.22      0.00
    1    0  -11     -2.22      0.00
    1    0  -10     -0.76      0.01
    1    0  -10     -0.76      0.01
    1    0  -10     -0.76      0.01
   -1    0   10     -0.76     -0.01
    1    0   -9      5.03      0.01
    1    0   -9      5.03      0.01
   -1    0    9      5.03     -0.01
    1    0   -9      5.03      0.01
    1    0   -8     -2.59      0.00
   -1    0    8     -2.59      0.00
    1    0   -8     -2.59      0.00
    1    0   -8     -2.59      0.00
    1    0   -7     -3.84      0.01
    1    0   -7     -3.84      0.01
   -1    0    7     -3.84     -0.01
    1    0   -7     -3.84      0.01
    1    0   -6      6.57      0.01
    1    0   -6      6.57      0.01
    1    0   -6      6.57      0.01
   -1    0    6      6.57     -0.01
    1    0   -2     -0.46      0.01
    1    0   -2     -0.46      0.01
    1    0   -1     -5.92     -0.01
    1    0   -1     -5.92     -0.01
   -1    0   -2    -10.42     -0.01
   -1    0   -4      6.89      0.00
   -1    0   -4      6.89      0.00
   -1    0   -5     -8.66     -0.01
   -1    0   -6      1.02      0.00
   -1    0   -6      1.02      0.00
   -1    0   -7      4.48      0.01
   -1    0   -7      4.48      0.01
    1    0    7      4.48     -0.01
    1    0    8     -5.36     -0.01
   -1    0   -8     -5.36      0.01
   -1    0   -8     -5.36      0.01
   -1    0   -9      1.23      0.00
   -1    0   -9      1.23      0.00
    1    0    9      1.23      0.00
    1    0   10      4.72      0.00
   -1    0  -10      4.72      0.00
   -1    0  -10      4.72      0.00
   -1    0  -11     -3.09     -0.01
   -1    0  -11     -3.09     -0.01
    1    0   11     -3.09      0.01
    1    0   12      0.16      0.00
   -1    0  -12      0.16      0.00
   -1    0  -12      0.16      0.00
    1    0   13      3.57      0.00
   -1    0  -13      3.57      0.00
   -1    0  -13      3.57      0.00
   -1    0  -13      3.57      0.00
   -1    0  -14     -1.64     -0.01
   -1    0  -14     -1.64     -0.01
   -1    0  -14     -1.64     -0.01
    1    0   14     -1.64      0.01
   -1    0  -15     -0.71     -0.01
   -1    0  -15     -0.71     -0.01
   -1    0  -15     -0.71     -0.01
    1    0   15     -0.71      0.01
   -1    0  -16      2.01      0.00
   -1    0  -16      2.01      0.00
    1    0   16      2.01      0.00
   -1    0  -16      2.01      0.00
    1    0   17     -0.56      0.00
   -1    0  -17     -0.56      0.00
   -1    0  -17     -0.56      0.00
   -1    0  -17     -0.56      0.00
   -1    0  -18     -0.75     -0.02
    1    0   18     -0.75      0.02
   -1    0  -18     -0.75     -0.02
   -1    0  -18     -0.75     -0.02
    1    0   19      0.86      0.02
   -1    0  -19      0.86     -0.02
   -1    0  -19      0.86     -0.02
   -1    0  -19      0.86     -0.02
   -1    0  -20      0.23      0.00
   -1    0  -20      0.23      0.00
    1    0   20      0.23      0.00
   -1    0  -20      0.23      0.00
   -1    0  -21     -0.21      0.00
    1    0   21     -0.21      0.00
   -1    0  -21     -0.21      0.00
   -1    0  -21     -0.21      0.00
   -1    0  -22      0.28      0.00
    1    0   22      0.28      0.00
   -1    0  -22      0.28      0.00
   -1    0  -22      0.28      0.00
   -1    0  -23      0.41      0.00
   -1    0  -23      0.41      0.00
    1    0   23      0.41      0.00
   -1    0  -23      0.41      0.00
   -1    0  -24      0.05      0.00
   -1    0  -24      0.05      0.00
   -1    0  -24      0.05      0.00
    1    0   24      0.05      0.00
    1    1  -22     -0.12      0.00
   -1   -1   22     -0.12      0.00
    1    1  -22     -0.12      0.00
    1    1  -22     -0.12      0.00
    1    1  -21      0.04      0.00
   -1   -1   21      0.04      0.00
    1    1  -21      0.04      0.00
    1    1  -21      0.04      0.00
    1    1  -20      0.04     -0.01
    1    1  -20      0.04     -0.01
   -1   -1   20      0.04      0.01
    1    1  -20      0.04     -0.01
   -1   -1   19     -0.24      0.00
    1    1  -19     -0.24      0.00
    1    1  -19     -0.24      0.00
    1    1  -19     -0.24      0.00
    1    1  -18     -0.32      0.00
   -1   -1   18     -0.32      0.00
    1    1  -18     -0.32      0.00
   -1   -1   17     -0.15      0.00
    1    1  -17     -0.15      0.00
    1    1  -17     -0.15      0.00
    1    1  -17     -0.15      0.00
   -1   -1   16      0.65      0.00
    1    1  -16      0.65      0.00
    1    1  -16      0.65      0.00
    1    1  -16      0.65      0.00
    1    1  -15      0.25      0.01
   -1   -1   15      0.25     -0.01
    1    1  -15      0.25      0.01
    1    1  -15      0.25      0.01
   -1   -1   14     -1.28     -0.01
    1    1  -14     -1.28      0.01
    1    1  -14     -1.28      0.01
    1    1  -14     -1.28      0.01
    1    1  -13      0.75      0.01
    1    1  -13      0.75      0.01
    1    1  -13      0.75      0.01
   -1   -1   13      0.75     -0.01
    1    1  -12      1.20      0.01
   -1   -1   12      1.20     -0.01
    1    1  -12      1.20      0.01
    1    1  -12      1.20      0.01
    1    1  -11     -2.18      0.00
    1    1  -11     -2.18      0.00
    1    1  -11     -2.18      0.00
   -1   -1   11     -2.18      0.00
    1    1  -10      1.18      0.00
   -1   -1   10      1.18      0.00
    1    1  -10      1.18      0.00
    1    1  -10      1.18      0.00
    1    1   -9      2.69      0.01
    1    1   -9      2.69      0.01
   -1   -1    9      2.69     -0.01
    1    1   -9      2.69      0.01
    1    1   -8     -4.17      0.00
    1    1   -8     -4.17      0.00
   -1   -1    8     -4.17      0.00
    1    1   -8     -4.17      0.00
    1    1   -7      0.04      0.01
    1    1   -7      0.04      0.01
    1    1   -7      0.04      0.01
   -1   -1    7      0.04     -0.01
    1    1   -6      5.61      0.01
    1    1   -6      5.61      0.01
   -1   -1    6      5.61     -0.01
    1    1   -6      5.61      0.01
    1    1   -5     -3.57      0.00
    1    1   -5     -3.57      0.00
    1    1   -3      6.15      0.01
    1    1   -2     -3.69     -0.01
    1    1   -2     -3.69     -0.01
   -1   -1    2     -3.69      0.01
    1    1   -2     -3.69     -0.01
    1    1   -1     -0.67     -0.01
    1    1   -1     -0.67     -0.01
    1    1   -1     -0.67     -0.01
    1    1    0      9.47      0.00
    1    1    0      9.47      0.00
   -1   -1   -2     -6.12      0.00
    1    1    2     -6.12      0.00
   -1   -1   -4     -1.44      0.00
    1    1    4     -1.44      0.00
   -1   -1   -5     -7.90     -0.02
   -1   -1   -6      7.17     -0.01
    1    1    7      1.35      0.00
   -1   -1   -7      1.35      0.00
    1    1    8     -6.45      0.01
   -1   -1   -8     -6.45     -0.01
   -1   -1   -9      4.28      0.00
   -1   -1   -9      4.28      0.00
    1    1    9      4.28      0.00
   -1   -1  -10      2.03      0.01
   -1   -1  -10      2.03      0.01
    1    1   10      2.03     -0.01
    1    1   11     -4.65      0.00
   -1   -1  -11     -4.65      0.00
   -1   -1  -11     -4.65      0.00
    1    1   12      2.74      0.01
   -1   -1  -12      2.74     -0.01
   -1   -1  -12      2.74     -0.01
   -1   -1  -13      2.87     -0.02
   -1   -1  -13      2.87     -0.02
    1    1   13      2.87      0.02
   -1   -1  -14     -2.63     -0.01
    1    1   14     -2.63      0.01
   -1   -1  -14     -2.63     -0.01
   -1   -1  -15      0.93      0.00
    1    1   15      0.93      0.00
   -1   -1  -15      0.93      0.00
    1    1   16      1.76      0.00
   -1   -1  -16      1.76      0.00
   -1   -1  -16      1.76      0.00
   -1   -1  -16      1.76      0.00
    1    1   17     -1.47      0.01
   -1   -1  -17     -1.47     -0.01
   -1   -1  -17     -1.47     -0.01
   -1   -1  -17     -1.47     -0.01
   -1   -1  -18      0.15     -0.01
   -1   -1  -18      0.15     -0.01
    1    1   18      0.15      0.01
   -1   -1  -18      0.15     -0.01
   -1   -1  -19      0.95      0.00
    1    1   19      0.95      0.00
   -1   -1  -19      0.95      0.00
   -1   -1  -20     -0.65      0.01
    1    1   20     -0.65     -0.01
   -1   -1  -20     -0.65      0.01
   -1   -1  -20     -0.65      0.01
   -1   -1  -21     -0.13     -0.01
   -1   -1  -21     -0.13     -0.01
   -1   -1  -21     -0.13     -0.01
    1    1   21     -0.13      0.01
    1    1   22      0.59      0.01
   -1   -1  -22      0.59     -0.01
   -1   -1  -22      0.59     -0.01
   -1   -1  -22      0.59     -0.01
   -1   -1  -23      0.15      0.00
   -1   -1  -23      0.15      0.00
    1    1   23      0.15      0.00
   -1   -1  -23      0.15      0.00
   -1   -1  -24     -0.03      0.00
   -1   -1  -24     -0.03      0.00
    1    1   24     -0.03      0.00
   -1   -1  -24     -0.03      0.00
    1    2  -22     -0.08     -0.01
    1    2  -22     -0.08     -0.01
   -1   -2   22     -0.08      0.01
    1    2  -22     -0.08     -0.01
    1    2  -21     -0.05      0.00
    1    2  -21     -0.05      0.00
    1    2  -21     -0.05      0.00
   -1   -2   21     -0.05      0.00
    1    2  -20     -0.20      0.00
    1    2  -20     -0.20      0.00
   -1   -2   20     -0.20      0.00
    1    2  -20     -0.20      0.00
    1    2  -19     -0.27     -0.01
    1    2  -19     -0.27     -0.01
    1    2  -19     -0.27     -0.01
   -1   -2   18      0.03      0.00
    1    2  -18      0.03      0.00
    1    2  -18      0.03      0.00
    1    2  -18      0.03      0.00
    1    2  -17     -0.11      0.01
    1    2  -17     -0.11      0.01
    1    2  -17     -0.11      0.01
   -1   -2   17     -0.11     -0.01
    1    2  -16     -0.14      0.00
   -1   -2   16     -0.14      0.00
    1    2  -16     -0.14      0.00
    1    2  -16     -0.14      0.00
    1    2  -15     -0.28     -0.01
   -1   -2   15     -0.28      0.01
    1    2  -15     -0.28     -0.01
    1    2  -14     -0.56      0.00
    1    2  -14     -0.56      0.00
   -1   -2   14     -0.56      0.00
    1    2  -14     -0.56      0.00
    1    2  -13      0.64      0.02
    1    2  -13      0.64      0.02
   -1   -2   13      0.64     -0.02
    1    2  -13      0.64      0.02
   -1   -2   12     -0.15     -0.01
    1    2  -12     -0.15      0.01
    1    2  -12     -0.15      0.01
    1    2  -12     -0.15      0.01
   -1   -2   11     -1.54      0.01
    1    2  -11     -1.54     -0.01
    1    2  -11     -1.54     -0.01
    1    2  -11     -1.54     -0.01
    1    2  -10      1.47      0.01
    1    2  -10      1.47      0.01
   -1   -2   10      1.47     -0.01
    1    2  -10      1.47      0.01
    1    2   -9      0.22      0.01
    1    2   -9      0.22      0.01
    1    2   -9      0.22      0.01
   -1   -2    9      0.22     -0.01
    1    2   -8     -3.12     -0.01
    1    2   -8     -3.12     -0.01
   -1   -2    8     -3.12      0.01
    1    2   -8     -3.12     -0.01
    1    2   -7      2.68      0.00
    1    2   -7      2.68      0.00
    1    2   -7      2.68      0.00
   -1   -2    7      2.68      0.00
    1    2   -6      2.46      0.00
    1    2   -6      2.46      0.00
   -1   -2    6      2.46      0.00
    1    2   -6      2.46      0.00
   -1   -2    5     -4.72      0.00
    1    2   -5     -4.72      0.00
    1    2   -5     -4.72      0.00
    1    2   -5     -4.72      0.00
    1    2   -4      1.28      0.01
    1    2   -4      1.28      0.01
    1    2   -2     -5.58      0.00
    1    2    0      6.11      0.01
    1    2    0      6.11      0.01
    1    2    0      6.11      0.01
    1    2    1     -8.88      0.00
    1    2    1     -8.88      0.00
   -1   -2   -2     -0.67      0.01
    1    2    2     -0.67     -0.01
    1    2    2     -0.67     -0.01
   -1   -2   -4     -5.76     -0.01
   -1   -2   -5     -3.51      0.00
   -1   -2   -6      6.76      0.01
    1    2    7     -4.03      0.01
   -1   -2   -7     -4.03     -0.01
    1    2    8     -2.88      0.02
   -1   -2   -8     -2.88     -0.02
    1    2    9      6.72      0.00
   -1   -2   -9      6.72      0.00
    1    2   10     -1.91      0.00
   -1   -2  -10     -1.91      0.00
    1    2   11     -3.29      0.01
   -1   -2  -11     -3.29     -0.01
   -1   -2  -12      4.97      0.01
    1    2   12      4.97     -0.01
   -1   -2  -12      4.97      0.01
    1    2   13     -0.28     -0.01
   -1   -2  -13     -0.28      0.01
   -1   -2  -13     -0.28      0.01
   -1   -2  -14     -3.02      0.00
    1    2   14     -3.02      0.00
   -1   -2  -14     -3.02      0.00
    1    2   15      2.96      0.01
   -1   -2  -15      2.96     -0.01
   -1   -2  -15      2.96     -0.01
   -1   -2  -16      0.74     -0.01
    1    2   16      0.74      0.01
   -1   -2  -16      0.74     -0.01
   -1   -2  -17     -1.94      0.00
   -1   -2  -17     -1.94      0.00
    1    2   17     -1.94      0.00
    1    2   18      1.23      0.00
   -1   -2  -18      1.23      0.00
   -1   -2  -18      1.23      0.00
   -1   -2  -18      1.23      0.00
    1    2   19      0.43      0.01
   -1   -2  -19      0.43     -0.01
   -1   -2  -19      0.43     -0.01
   -1   -2  -19      0.43     -0.01
   -1   -2  -20     -1.22      0.00
    1    2   20     -1.22      0.00
   -1   -2  -20     -1.22      0.00
   -1   -2  -20     -1.22      0.00
   -1   -2  -21      0.53      0.01
   -1   -2  -21      0.53      0.01
    1    2   21      0.53     -0.01
    1    2   22      0.70      0.00
   -1   -2  -22      0.70      0.00
   -1   -2  -22      0.70      0.00
   -1   -2  -22      0.70      0.00
   -1   -2  -23     -0.31      0.00
   -1   -2  -23     -0.31      0.00
   -1   -2  -23     -0.31      0.00
    1    2   23     -0.31      0.00
   -1   -2  -24     -0.02      0.00
   -1   -2  -24     -0.02      0.00
    1    2   24     -0.02      0.00
   -1   -2  -24     -0.02      0.00
    1    3  -21     -0.09      0.00
    1    3  -21     -0.09      0.00
   -1   -3   21     -0.09      0.00
    1    3  -21     -0.09      0.00
    1    3  -20     -0.38     -0.03
    1    3  -20     -0.38     -0.03
   -1   -3   20     -0.38      0.03
    1    3  -20     -0.38     -0.03
   -1   -3   19     -0.34      0.01
    1    3  -19     -0.34     -0.01
    1    3  -19     -0.34     -0.01
    1    3  -19     -0.34     -0.01
    1    3  -18      0.09      0.01
    1    3  -18      0.09      0.01
    1    3  -18      0.09      0.01
   -1   -3   18      0.09     -0.01
   -1   -3   17     -0.28      0.00
    1    3  -17     -0.28      0.00
    1    3  -17     -0.28      0.00
    1    3  -17     -0.28      0.00
   -1   -3   16     -0.37      0.01
    1    3  -16     -0.37     -0.01
    1    3  -16     -0.37     -0.01
    1    3  -16     -0.37     -0.01
    1    3  -15     -0.12      0.00
    1    3  -15     -0.12      0.00
   -1   -3   15     -0.12      0.00
    1    3  -15     -0.12      0.00
    1    3  -14     -0.34      0.01
    1    3  -14     -0.34      0.01
    1    3  -14     -0.34      0.01
   -1   -3   14     -0.34     -0.01
    1    3  -13      0.08      0.01
   -1   -3   13      0.08     -0.01
    1    3  -13      0.08      0.01
    1    3  -13      0.08      0.01
    1    3  -12     -0.50     -0.01
   -1   -3   12     -0.50      0.01
    1    3  -12     -0.50     -0.01
    1    3  -12     -0.50     -0.01
   -1   -3   11     -0.71      0.02
    1    3  -11     -0.71     -0.02
    1    3  -11     -0.71     -0.02
    1    3  -11     -0.71     -0.02
   -1   -3   10      0.89     -0.01
    1    3  -10      0.89      0.01
    1    3  -10      0.89      0.01
    1    3  -10      0.89      0.01
   -1   -3    9     -1.16     -0.01
    1    3   -9     -1.16      0.01
    1    3   -9     -1.16      0.01
    1    3   -9     -1.16      0.01
    1    3   -8     -1.71     -0.01
   -1   -3    8     -1.71      0.01
    1    3   -8     -1.71     -0.01
    1    3   -8     -1.71     -0.01
   -1   -3    7      2.55      0.00
    1    3   -7      2.55      0.00
    1    3   -7      2.55      0.00
    1    3   -7      2.55      0.00
    1    3   -6     -0.75      0.00
    1    3   -6     -0.75      0.00
    1    3   -6     -0.75      0.00
   -1   -3    6     -0.75      0.00
   -1   -3    5     -3.47     -0.01
    1    3   -5     -3.47      0.01
    1    3   -5     -3.47      0.01
    1    3   -5     -3.47      0.01
    1    3   -4      3.50      0.01
    1    3   -4      3.50      0.01
    1    3   -4      3.50      0.01
   -1   -3    4      3.50     -0.01
    1    3   -3      0.37      0.00
    1    3   -3      0.37      0.00
    1    3   -3      0.37      0.00
    1    3    0      0.68      0.01
    1    3    1     -6.98      0.01
    1    3    1     -6.98      0.01
    1    3    1     -6.98      0.01
    1    3    2      4.77      0.00
   -1   -3   -2      4.77      0.00
   -1   -3   -3      4.25      0.00
   -1   -3   -6      4.65      0.00
   -1   -3   -7     -6.64     -0.01
   -1   -3   -7     -6.64     -0.01
    1    3    7     -6.64      0.01
   -1   -3   -8      1.17      0.01
   -1   -3   -8      1.17      0.01
    1    3    8      1.17     -0.01
   -1   -3   -9      5.23      0.02
    1    3    9      5.23     -0.02
    1    3   10     -5.14      0.01
   -1   -3  -10     -5.14     -0.01
    1    3   11     -0.35      0.02
   -1   -3  -11     -0.35     -0.02
   -1   -3  -12      4.94     -0.01
    1    3   12      4.94      0.01
   -1   -3  -13     -2.67      0.01
    1    3   13     -2.67     -0.01
    1    3   14     -0.87     -0.01
   -1   -3  -14     -0.87      0.01
   -1   -3  -15      3.46      0.00
   -1   -3  -15      3.46      0.00
    1    3   15      3.46      0.00
   -1   -3  -16     -1.70      0.00
   -1   -3  -16     -1.70      0.00
    1    3   16     -1.70      0.00
    1    3   17     -1.35      0.00
   -1   -3  -17     -1.35      0.00
   -1   -3  -17     -1.35      0.00
   -1   -3  -18      2.25     -0.01
    1    3   18      2.25      0.01
   -1   -3  -19     -0.49     -0.01
    1    3   19     -0.49      0.01
   -1   -3  -20     -1.02      0.01
    1    3   20     -1.02     -0.01
   -1   -3  -20     -1.02      0.01
   -1   -3  -20     -1.02      0.01
   -1   -3  -21      1.10      0.01
   -1   -3  -21      1.10      0.01
    1    3   21      1.10     -0.01
   -1   -3  -21      1.10      0.01
   -1   -3  -22     -0.04      0.00
   -1   -3  -22     -0.04      0.00
    1    3   22     -0.04      0.00
   -1   -3  -22     -0.04      0.00
    1    3   23     -0.64      0.00
   -1   -3  -23     -0.64      0.00
   -1   -3  -23     -0.64      0.00
   -1   -3  -23     -0.64      0.00
   -1   -3  -24      0.49      0.00
    1    3   24      0.49      0.00
   -1   -3  -24      0.49      0.00
   -1   -3  -24      0.49      0.00
   -1   -3  -25      0.56      0.00
   -1   -3  -25      0.56      0.00
    1    3   25      0.56      0.00
   -1   -3  -25      0.56      0.00
    1    4  -21     -0.08      0.00
    1    4  -21     -0.08      0.00
    1    4  -21     -0.08      0.00
   -1   -4   21     -0.08      0.00
    1    4  -20     -0.28     -0.01
    1    4  -20     -0.28     -0.01
   -1   -4   20     -0.28      0.01
    1    4  -20     -0.28     -0.01
   -1   -4   19     -0.09      0.00
    1    4  -19     -0.09      0.00
    1    4  -19     -0.09      0.00
    1    4  -19     -0.09      0.00
    1    4  -18     -0.10      0.00
   -1   -4   18     -0.10      0.00
    1    4  -18     -0.10      0.00
    1    4  -18     -0.10      0.00
    1    4  -17     -0.70     -0.02
    1    4  -17     -0.70     -0.02
    1    4  -17     -0.70     -0.02
   -1   -4   17     -0.70      0.02
    1    4  -16     -0.20     -0.01
    1    4  -16     -0.20     -0.01
   -1   -4   16     -0.20      0.01
    1    4  -16     -0.20     -0.01
    1    4  -15      0.21      0.01
   -1   -4   15      0.21     -0.01
    1    4  -15      0.21      0.01
    1    4  -14     -0.45      0.01
   -1   -4   14     -0.45     -0.01
    1    4  -14     -0.45      0.01
    1    4  -14     -0.45      0.01
    1    4  -13     -0.17      0.00
   -1   -4   13     -0.17      0.00
    1    4  -13     -0.17      0.00
    1    4  -13     -0.17      0.00
    1    4  -12     -0.39     -0.01
    1    4  -12     -0.39     -0.01
   -1   -4   12     -0.39      0.01
    1    4  -12     -0.39     -0.01
    1    4  -11     -0.54     -0.01
   -1   -4   11     -0.54      0.01
    1    4  -11     -0.54     -0.01
    1    4  -11     -0.54     -0.01
    1    4  -10      0.42      0.00
   -1   -4   10      0.42      0.00
    1    4  -10      0.42      0.00
    1    4  -10      0.42      0.00
    1    4   -9     -0.93     -0.01
    1    4   -9     -0.93     -0.01
    1    4   -9     -0.93     -0.01
   -1   -4    9     -0.93      0.01
    1    4   -8     -0.72     -0.02
    1    4   -8     -0.72     -0.02
   -1   -4    8     -0.72      0.02
    1    4   -8     -0.72     -0.02
    1    4   -7      1.15      0.00
    1    4   -7      1.15      0.00
    1    4   -7      1.15      0.00
   -1   -4    7      1.15      0.00
    1    4   -6     -2.00      0.01
    1    4   -6     -2.00      0.01
    1    4   -6     -2.00      0.01
   -1   -4    6     -2.00     -0.01
    1    4   -5     -1.65      0.01
    1    4   -5     -1.65      0.01
   -1   -4    5     -1.65     -0.01
    1    4   -5     -1.65      0.01
    1    4   -4      2.32      0.00
    1    4   -4      2.32      0.00
    1    4   -4      2.32      0.00
    1    4   -3     -2.38      0.00
    1    4   -3     -2.38      0.00
    1    4   -3     -2.38      0.00
    1    4   -2     -2.36      0.01
    1    4   -2     -2.36      0.01
    1    4   -2     -2.36      0.01
    1    4   -1      4.47      0.01
    1    4    1     -4.97      0.00
    1    4    3     -0.58      0.00
   -1   -4   -6      0.87      0.00
    1    4    6      0.87      0.00
   -1   -4   -6      0.87      0.00
    1    4    7     -5.70      0.00
   -1   -4   -7     -5.70      0.00
   -1   -4   -7     -5.70      0.00
    1    4    8      4.32      0.00
   -1   -4   -8      4.32      0.00
   -1   -4   -9      1.36      0.00
   -1   -4   -9      1.36      0.00
    1    4    9      1.36      0.00
   -1   -4  -10     -5.86      0.00
   -1   -4  -10     -5.86      0.00
    1    4   10     -5.86      0.00
   -1   -4  -11      2.75      0.01
    1    4   11      2.75     -0.01
   -1   -4  -12      2.59      0.01
    1    4   12      2.59     -0.01
   -1   -4  -13     -4.12      0.00
    1    4   13     -4.12      0.00
    1    4   14      1.31      0.01
   -1   -4  -14      1.31     -0.01
    1    4   15      2.44      0.01
   -1   -4  -15      2.44     -0.01
   -1   -4  -16     -2.38      0.00
    1    4   16     -2.38      0.00
   -1   -4  -17      0.71      0.00
    1    4   17      0.71      0.00
   -1   -4  -17      0.71      0.00
   -1   -4  -18      1.35      0.00
    1    4   18      1.35      0.00
   -1   -4  -18      1.35      0.00
   -1   -4  -19     -2.25      0.02
   -1   -4  -19     -2.25      0.02
    1    4   19     -2.25     -0.02
   -1   -4  -20      0.26      0.00
   -1   -4  -20      0.26      0.00
    1    4   20      0.26      0.00
   -1   -4  -21      1.80     -0.02
   -1   -4  -21      1.80     -0.02
    1    4   21      1.80      0.02
   -1   -4  -22     -1.02      0.00
    1    4   22     -1.02      0.00
   -1   -4  -22     -1.02      0.00
   -1   -4  -22     -1.02      0.00
   -1   -4  -23     -0.66      0.02
   -1   -4  -23     -0.66      0.02
   -1   -4  -23     -0.66      0.02
   -1   -4  -24      0.95      0.01
   -1   -4  -24      0.95      0.01
   -1   -4  -24      0.95      0.01
   -1   -4  -25      0.28      0.00
    1    4   25      0.28      0.00
   -1   -4  -25      0.28      0.00
   -1   -4  -25      0.28      0.00
   -1   -5   20     -0.07      0.00
    1    5  -20     -0.07      0.00
    1    5  -20     -0.07      0.00
    1    5  -20     -0.07      0.00
    1    5  -19      0.06      0.02
   -1   -5   19      0.06     -0.02
    1    5  -19      0.06      0.02
    1    5  -19      0.06      0.02
   -1   -5   18     -0.22      0.00
    1    5  -18     -0.22      0.00
    1    5  -18     -0.22      0.00
   -1   -5   17     -0.50      0.02
    1    5  -17     -0.50     -0.02
    1    5  -17     -0.50     -0.02
    1    5  -17     -0.50     -0.02
    1    5  -16      0.24      0.00
   -1   -5   16      0.24      0.00
    1    5  -16      0.24      0.00
    1    5  -16      0.24      0.00
    1    5  -15     -0.02      0.00
    1    5  -15     -0.02      0.00
    1    5  -15     -0.02      0.00
   -1   -5   15     -0.02      0.00
    1    5  -14     -0.77     -0.02
   -1   -5   14     -0.77      0.02
    1    5  -14     -0.77     -0.02
    1    5  -14     -0.77     -0.02
    1    5  -13      0.11      0.00
    1    5  -13      0.11      0.00
   -1   -5   13      0.11      0.00
    1    5  -13      0.11      0.00
    1    5  -12     -0.08      0.00
    1    5  -12     -0.08      0.00
    1    5  -12     -0.08      0.00
   -1   -5   12     -0.08      0.00
    1    5  -11     -0.52      0.00
    1    5  -11     -0.52      0.00
    1    5  -11     -0.52      0.00
   -1   -5   11     -0.52      0.00
    1    5  -10      0.20      0.00
    1    5  -10      0.20      0.00
    1    5  -10      0.20      0.00
   -1   -5   10      0.20      0.00
    1    5   -9     -0.80      0.00
   -1   -5    9     -0.80      0.00
    1    5   -9     -0.80      0.00
    1    5   -9     -0.80      0.00
    1    5   -8     -0.51     -0.01
    1    5   -8     -0.51     -0.01
   -1   -5    8     -0.51      0.01
    1    5   -8     -0.51     -0.01
    1    5   -7      0.52      0.00
   -1   -5    7      0.52      0.00
    1    5   -7      0.52      0.00
    1    5   -7      0.52      0.00
    1    5   -6     -1.62      0.00
    1    5   -6     -1.62      0.00
    1    5   -6     -1.62      0.00
    1    5   -5     -0.59      0.00
    1    5   -5     -0.59      0.00
    1    5   -5     -0.59      0.00
    1    5   -4      0.90      0.00
    1    5   -4      0.90      0.00
    1    5   -4      0.90      0.00
    1    5   -3     -2.70      0.01
    1    5   -3     -2.70      0.01
    1    5   -3     -2.70      0.01
    1    5   -2     -0.49      0.01
    1    5   -2     -0.49      0.01
    1    5   -2     -0.49      0.01
    1    5   -1      2.13      0.01
    1    5   -1      2.13      0.01
    1    5   -1      2.13      0.01
    1    5    0     -4.13      0.01
    1    5    0     -4.13      0.01
   -1   -5    0     -4.13     -0.01
   -1   -5   -1     -1.07      0.00
    1    5    1     -1.07      0.00
   -1   -5   -2      5.39      0.01
    1    5    2      5.39     -0.01
    1    5    3     -2.68     -0.01
   -1   -5   -3     -2.68      0.01
   -1   -5   -4     -3.06      0.00
   -1   -5   -4     -3.06      0.00
    1    5    4     -3.06      0.00
    1    5    5      4.05      0.00
   -1   -5   -5      4.05      0.00
   -1   -5   -5      4.05      0.00
   -1   -5   -6     -2.52      0.00
    1    5    6     -2.52      0.00
   -1   -5   -7     -2.24      0.01
    1    5    7     -2.24     -0.01
   -1   -5   -7     -2.24      0.01
    1    5    8      5.17     -0.01
   -1   -5   -8      5.17      0.01
   -1   -5   -8      5.17      0.01
   -1   -5   -9     -2.19      0.00
   -1   -5   -9     -2.19      0.00
    1    5    9     -2.19      0.00
    1    5   10     -3.62      0.01
   -1   -5  -10     -3.62     -0.01
   -1   -5  -10     -3.62     -0.01
    1    5   11      4.24      0.01
   -1   -5  -11      4.24     -0.01
   -1   -5  -11      4.24     -0.01
   -1   -5  -12     -0.99      0.00
   -1   -5  -12     -0.99      0.00
    1    5   12     -0.99      0.00
    1    5   13     -3.59      0.00
   -1   -5  -13     -3.59      0.00
    1    5   14      3.07      0.00
   -1   -5  -14      3.07      0.00
    1    5   15      0.21      0.00
   -1   -5  -15      0.21      0.00
    1    5   16     -2.51      0.00
   -1   -5  -16     -2.51      0.00
   -1   -5  -17      2.23     -0.02
    1    5   17      2.23      0.02
   -1   -5  -18      0.45     -0.01
    1    5   18      0.45      0.01
    1    5   19     -2.20     -0.01
   -1   -5  -19     -2.20      0.01
   -1   -5  -19     -2.20      0.01
   -1   -5  -20      1.23      0.00
   -1   -5  -20      1.23      0.00
    1    5   20      1.23      0.00
   -1   -5  -21      0.76      0.00
   -1   -5  -21      0.76      0.00
    1    5   21      0.76      0.00
    1    5   22     -1.62     -0.01
   -1   -5  -22     -1.62      0.01
   -1   -5  -22     -1.62      0.01
   -1   -5  -23      0.19      0.00
   -1   -5  -23      0.19      0.00
    1    5   23      0.19      0.00
   -1   -5  -24      0.99     -0.01
   -1   -5  -24      0.99     -0.01
    1    5   24      0.99      0.01
   -1   -5  -24      0.99     -0.01
    1    5   25     -0.13      0.00
   -1   -5  -25     -0.13      0.00
   -1   -5  -25     -0.13      0.00
   -1   -5  -25     -0.13      0.00
    1    6  -19      0.17      0.00
    1    6  -19      0.17      0.00
   -1   -6   19      0.17      0.00
    1    6  -19      0.17      0.00
    1    6  -18     -0.12     -0.01
    1    6  -18     -0.12     -0.01
   -1   -6   18     -0.12      0.01
    1    6  -18     -0.12     -0.01
    1    6  -17     -0.11     -0.01
    1    6  -17     -0.11     -0.01
   -1   -6   17     -0.11      0.01
    1    6  -17     -0.11     -0.01
    1    6  -16      0.42      0.01
    1    6  -16      0.42      0.01
   -1   -6   16      0.42     -0.01
    1    6  -15     -0.34      0.00
    1    6  -15     -0.34      0.00
   -1   -6   15     -0.34      0.00
    1    6  -15     -0.34      0.00
    1    6  -14     -0.62      0.00
    1    6  -14     -0.62      0.00
    1    6  -14     -0.62      0.00
   -1   -6   14     -0.62      0.00
   -1   -6   13      0.48      0.00
    1    6  -13      0.48      0.00
    1    6  -13      0.48      0.00
    1    6  -13      0.48      0.00
    1    6  -12     -0.09     -0.02
    1    6  -12     -0.09     -0.02
    1    6  -12     -0.09     -0.02
   -1   -6   12     -0.09      0.02
    1    6  -11     -0.37     -0.01
    1    6  -11     -0.37     -0.01
   -1   -6   11     -0.37      0.01
    1    6  -11     -0.37     -0.01
    1    6  -10      0.21      0.02
    1    6  -10      0.21      0.02
    1    6  -10      0.21      0.02
   -1   -6   10      0.21     -0.02
   -1   -6    9     -0.87      0.00
    1    6   -9     -0.87      0.00
    1    6   -9     -0.87      0.00
    1    6   -9     -0.87      0.00
    1    6   -8     -0.16     -0.01
    1    6   -8     -0.16     -0.01
    1    6   -8     -0.16     -0.01
    1    6   -7      0.59      0.01
    1    6   -7      0.59      0.01
    1    6   -7      0.59      0.01
    1    6   -6     -1.53      0.01
    1    6   -6     -1.53      0.01
    1    6   -6     -1.53      0.01
    1    6   -5     -0.47      0.00
    1    6   -5     -0.47      0.00
    1    6   -5     -0.47      0.00
    1    6   -4      0.51      0.00
    1    6   -4      0.51      0.00
    1    6   -4      0.51      0.00
    1    6   -3     -1.94      0.00
    1    6   -3     -1.94      0.00
    1    6   -3     -1.94      0.00
    1    6   -2      0.04      0.00
    1    6   -2      0.04      0.00
    1    6   -2      0.04      0.00
    1    6   -1      0.73     -0.01
    1    6   -1      0.73     -0.01
    1    6   -1      0.73     -0.01
   -1   -6    1      0.73      0.01
    1    6    0     -2.87      0.00
    1    6    0     -2.87      0.00
    1    6    0     -2.87      0.00
   -1   -6    0     -2.87      0.00
   -1   -6   -1      0.58     -0.01
    1    6    1      0.58      0.01
    1    6    1      0.58      0.01
    1    6    1      0.58      0.01
    1    6    2      1.68      0.00
    1    6    2      1.68      0.00
   -1   -6   -2      1.68      0.00
   -1   -6   -3     -3.78      0.00
   -1   -6   -3     -3.78      0.00
    1    6    3     -3.78      0.00
    1    6    3     -3.78      0.00
    1    6    4      0.90      0.00
   -1   -6   -4      0.90      0.00
    1    6    4      0.90      0.00
   -1   -6   -4      0.90      0.00
   -1   -6   -5      3.52      0.00
   -1   -6   -5      3.52      0.00
   -1   -6   -6     -3.91      0.00
   -1   -6   -6     -3.91      0.00
    1    6    6     -3.91      0.00
   -1   -6   -7     -0.43      0.00
    1    6    7     -0.43      0.00
   -1   -6   -7     -0.43      0.00
   -1   -6   -8      3.11      0.01
    1    6    8      3.11     -0.01
   -1   -6   -8      3.11      0.01
   -1   -6   -9     -4.06      0.01
    1    6    9     -4.06     -0.01
   -1   -6   -9     -4.06      0.01
   -1   -6  -10     -0.96     -0.01
   -1   -6  -10     -0.96     -0.01
    1    6   10     -0.96      0.01
   -1   -6  -11      3.62     -0.01
    1    6   11      3.62      0.01
   -1   -6  -11      3.62     -0.01
   -1   -6  -12     -2.63      0.00
   -1   -6  -12     -2.63      0.00
    1    6   12     -2.63      0.00
   -1   -6  -13     -1.21      0.00
   -1   -6  -13     -1.21      0.00
    1    6   13     -1.21      0.00
   -1   -6  -14      2.93     -0.02
    1    6   14      2.93      0.02
   -1   -6  -14      2.93     -0.02
    1    6   15     -1.75      0.01
   -1   -6  -15     -1.75     -0.01
   -1   -6  -16     -1.19      0.00
    1    6   16     -1.19      0.00
    1    6   17      2.18     -0.01
   -1   -6  -17      2.18      0.01
    1    6   18     -1.21      0.00
   -1   -6  -18     -1.21      0.00
    1    6   19     -0.89      0.01
   -1   -6  -19     -0.89     -0.01
    1    6   20      2.01      0.01
   -1   -6  -20      2.01     -0.01
   -1   -6  -21     -0.86      0.00
   -1   -6  -21     -0.86      0.00
    1    6   21     -0.86      0.00
   -1   -6  -22     -1.61      0.01
   -1   -6  -22     -1.61      0.01
    1    6   22     -1.61     -0.01
   -1   -6  -23      1.30      0.00
   -1   -6  -23      1.30      0.00
    1    6   23      1.30      0.00
   -1   -6  -24      0.69      0.00
    1    6   24      0.69      0.00
   -1   -6  -24      0.69      0.00
   -1   -6  -25     -0.76      0.01
   -1   -6  -25     -0.76      0.01
   -1   -6  -25     -0.76      0.01
    1    6   25     -0.76     -0.01
    1    7  -18     -0.14      0.00
    1    7  -18     -0.14      0.00
    1    7  -18     -0.14      0.00
    1    7  -17      0.12      0.01
    1    7  -17      0.12      0.01
   -1   -7   17      0.12     -0.01
    1    7  -17      0.12      0.01
    1    7  -16      0.23      0.00
    1    7  -16      0.23      0.00
    1    7  -16      0.23      0.00
   -1   -7   16      0.23      0.00
   -1   -7   15     -0.42      0.02
    1    7  -15     -0.42     -0.02
    1    7  -15     -0.42     -0.02
    1    7  -15     -0.42     -0.02
    1    7  -14      0.09      0.00
    1    7  -14      0.09      0.00
   -1   -7   14      0.09      0.00
    1    7  -14      0.09      0.00
    1    7  -13      0.57      0.03
    1    7  -13      0.57      0.03
    1    7  -13      0.57      0.03
    1    7  -12     -0.57     -0.01
    1    7  -12     -0.57     -0.01
    1    7  -12     -0.57     -0.01
    1    7  -11     -0.04     -0.01
    1    7  -11     -0.04     -0.01
    1    7  -11     -0.04     -0.01
    1    7  -10      0.57      0.02
    1    7  -10      0.57      0.02
    1    7  -10      0.57      0.02
    1    7   -9     -0.82      0.00
    1    7   -9     -0.82      0.00
    1    7   -9     -0.82      0.00
    1    7   -8      0.09     -0.01
    1    7   -8      0.09     -0.01
    1    7   -8      0.09     -0.01
    1    7   -7      0.58      0.01
    1    7   -7      0.58      0.01
    1    7   -7      0.58      0.01
    1    7   -6     -1.24      0.00
    1    7   -6     -1.24      0.00
    1    7   -6     -1.24      0.00
    1    7   -5     -0.01      0.00
    1    7   -5     -0.01      0.00
    1    7   -5     -0.01      0.00
    1    7   -4      0.33      0.00
    1    7   -4      0.33      0.00
    1    7   -4      0.33      0.00
    1    7   -3     -1.55      0.00
    1    7   -3     -1.55      0.00
    1    7   -3     -1.55      0.00
    1    7   -2      0.26      0.00
    1    7   -2      0.26      0.00
    1    7   -2      0.26      0.00
   -1   -7    2      0.26      0.00
    1    7   -1      0.08      0.00
    1    7   -1      0.08      0.00
    1    7   -1      0.08      0.00
   -1   -7    1      0.08      0.00
   -1   -7    0     -1.87      0.00
    1    7    0     -1.87      0.00
    1    7    0     -1.87      0.00
    1    7    0     -1.87      0.00
   -1   -7   -1      1.29      0.00
    1    7    1      1.29      0.00
    1    7    1      1.29      0.00
    1    7    1      1.29      0.00
    1    7    2      0.36     -0.01
   -1   -7   -2      0.36      0.01
    1    7    2      0.36     -0.01
   -1   -7   -3     -2.94      0.00
    1    7    3     -2.94      0.00
    1    7    3     -2.94      0.00
   -1   -7   -3     -2.94      0.00
    1    7    4      1.43      0.01
   -1   -7   -4      1.43     -0.01
   -1   -7   -4      1.43     -0.01
    1    7    4      1.43      0.01
    1    7    5      0.89      0.00
    1    7    5      0.89      0.00
   -1   -7   -5      0.89      0.00
   -1   -7   -5      0.89      0.00
   -1   -7   -6     -3.29      0.00
   -1   -7   -6     -3.29      0.00
    1    7    7      1.67      0.00
   -1   -7   -7      1.67      0.00
   -1   -7   -7      1.67      0.00
   -1   -7   -8      1.44      0.00
    1    7    8      1.44      0.00
   -1   -7   -8      1.44      0.00
    1    7    9     -3.66      0.00
   -1   -7   -9     -3.66      0.00
   -1   -7   -9     -3.66      0.00
    1    7   10      0.92      0.01
   -1   -7  -10      0.92     -0.01
   -1   -7  -10      0.92     -0.01
   -1   -7  -11      1.47     -0.01
    1    7   11      1.47      0.01
   -1   -7  -11      1.47     -0.01
   -1   -7  -12     -3.28      0.00
    1    7   12     -3.28      0.00
   -1   -7  -12     -3.28      0.00
   -1   -7  -13      0.61      0.00
    1    7   13      0.61      0.00
   -1   -7  -13      0.61      0.00
    1    7   14      1.82      0.01
   -1   -7  -14      1.82     -0.01
   -1   -7  -14      1.82     -0.01
    1    7   15     -2.05      0.01
   -1   -7  -15     -2.05     -0.01
   -1   -7  -15     -2.05     -0.01
   -1   -7  -16      0.58     -0.01
    1    7   16      0.58      0.01
   -1   -7  -16      0.58     -0.01
    1    7   17      1.29      0.00
   -1   -7  -17      1.29      0.00
    1    7   18     -2.11     -0.01
   -1   -7  -18     -2.11      0.01
   -1   -7  -19      0.19      0.00
    1    7   19      0.19      0.00
    1    7   20      1.53      0.01
   -1   -7  -20      1.53     -0.01
   -1   -7  -21     -1.53      0.01
    1    7   21     -1.53     -0.01
    1    7   22     -0.65     -0.02
   -1   -7  -22     -0.65      0.02
   -1   -7  -23      1.19      0.00
    1    7   23      1.19      0.00
   -1   -7  -23      1.19      0.00
    1    7   24     -0.26      0.01
   -1   -7  -24     -0.26     -0.01
   -1   -7  -24     -0.26     -0.01
   -1   -7  -25     -0.54      0.00
   -1   -7  -25     -0.54      0.00
    1    7   25     -0.54      0.00
    1    8  -17      0.12      0.00
    1    8  -17      0.12      0.00
    1    8  -16      0.05      0.00
    1    8  -16      0.05      0.00
    1    8  -16      0.05      0.00
    1    8  -15     -0.21      0.00
    1    8  -15     -0.21      0.00
    1    8  -15     -0.21      0.00
    1    8  -14      0.42      0.00
    1    8  -14      0.42      0.00
    1    8  -14      0.42      0.00
    1    8  -13      0.26      0.00
    1    8  -13      0.26      0.00
    1    8  -13      0.26      0.00
    1    8  -12     -0.40     -0.01
    1    8  -12     -0.40     -0.01
    1    8  -12     -0.40     -0.01
    1    8  -11      0.63      0.01
    1    8  -11      0.63      0.01
    1    8  -11      0.63      0.01
    1    8  -10      0.40      0.02
    1    8  -10      0.40      0.02
    1    8  -10      0.40      0.02
    1    8   -9     -0.77     -0.01
    1    8   -9     -0.77     -0.01
    1    8   -9     -0.77     -0.01
    1    8   -8      0.61      0.00
    1    8   -8      0.61      0.00
    1    8   -8      0.61      0.00
    1    8   -7      0.32      0.01
    1    8   -7      0.32      0.01
    1    8   -7      0.32      0.01
    1    8   -6     -1.07      0.00
    1    8   -6     -1.07      0.00
    1    8   -6     -1.07      0.00
    1    8   -5      0.74     -0.01
    1    8   -5      0.74     -0.01
    1    8   -5      0.74     -0.01
   -1   -8    4      0.29      0.00
    1    8   -4      0.29      0.00
    1    8   -4      0.29      0.00
    1    8   -4      0.29      0.00
    1    8   -3     -1.35      0.00
    1    8   -3     -1.35      0.00
    1    8   -3     -1.35      0.00
   -1   -8    3     -1.35      0.00
    1    8   -2      0.61      0.00
    1    8   -2      0.61      0.00
   -1   -8    2      0.61      0.00
    1    8   -2      0.61      0.00
    1    8   -1      0.00      0.00
    1    8   -1      0.00      0.00
    1    8   -1      0.00      0.00
   -1   -8    1      0.00      0.00
    1    8    0     -1.24      0.01
   -1   -8    0     -1.24     -0.01
    1    8    0     -1.24      0.01
    1    8    0     -1.24      0.01
    1    8    1      1.19      0.01
   -1   -8   -1      1.19     -0.01
    1    8    1      1.19      0.01
    1    8    2     -0.36      0.00
    1    8    2     -0.36      0.00
   -1   -8   -2     -0.36      0.00
   -1   -8   -3     -1.74      0.00
    1    8    3     -1.74      0.00
    1    8    3     -1.74      0.00
   -1   -8   -3     -1.74      0.00
   -1   -8   -4      1.85      0.00
    1    8    4      1.85      0.00
    1    8    4      1.85      0.00
   -1   -8   -4      1.85      0.00
   -1   -8   -5     -0.11      0.00
   -1   -8   -5     -0.11      0.00
    1    8    5     -0.11      0.00
    1    8    5     -0.11      0.00
   -1   -8   -6     -2.34     -0.01
   -1   -8   -6     -2.34     -0.01
    1    8    7      1.61      0.00
   -1   -8   -7      1.61      0.00
   -1   -8   -7      1.61      0.00
    1    8    8     -0.06     -0.01
   -1   -8   -8     -0.06      0.01
   -1   -8   -8     -0.06      0.01
   -1   -8   -9     -2.09     -0.01
   -1   -8   -9     -2.09     -0.01
    1    8    9     -2.09      0.01
   -1   -8  -10      1.92     -0.01
   -1   -8  -10      1.92     -0.01
    1    8   10      1.92      0.01
   -1   -8  -11     -0.06      0.00
    1    8   11     -0.06      0.00
   -1   -8  -11     -0.06      0.00
   -1   -8  -12     -2.35      0.00
   -1   -8  -12     -2.35      0.00
    1    8   12     -2.35      0.00
   -1   -8  -13      1.64     -0.02
    1    8   13      1.64      0.02
   -1   -8  -13      1.64     -0.02
    1    8   14      0.31      0.01
   -1   -8  -14      0.31     -0.01
   -1   -8  -14      0.31     -0.01
    1    8   15     -2.02     -0.01
   -1   -8  -15     -2.02      0.01
   -1   -8  -15     -2.02      0.01
   -1   -8  -16      1.18      0.01
    1    8   16      1.18     -0.01
   -1   -8  -16      1.18      0.01
   -1   -8  -17      0.51     -0.01
   -1   -8  -17      0.51     -0.01
    1    8   17      0.51      0.01
   -1   -8  -18     -1.47     -0.01
    1    8   18     -1.47      0.01
   -1   -8  -19      0.81      0.01
    1    8   19      0.81     -0.01
   -1   -8  -20      0.30      0.00
    1    8   20      0.30      0.00
    1    8   21     -1.50      0.00
   -1   -8  -21     -1.50      0.00
    1    8   22      0.30     -0.01
   -1   -8  -22      0.30      0.01
   -1   -8  -23      0.68      0.00
    1    8   23      0.68      0.00
    1    8   24     -0.64      0.01
   -1   -8  -24     -0.64     -0.01
   -1   -8  -24     -0.64     -0.01
   -1   -8  -25     -0.12      0.00
    1    8   25     -0.12      0.00
   -1   -8  -25     -0.12      0.00
    1    9  -16     -0.04      0.01
    1    9  -16     -0.04      0.01
    1    9  -16     -0.04      0.01
    1    9  -15      0.00      0.01
    1    9  -15      0.00      0.01
    1    9  -15      0.00      0.01
    1    9  -14      0.42      0.00
    1    9  -14      0.42      0.00
    1    9  -14      0.42      0.00
    1    9  -13     -0.04      0.00
    1    9  -13     -0.04      0.00
    1    9  -13     -0.04      0.00
    1    9  -12     -0.06      0.00
    1    9  -12     -0.06      0.00
    1    9  -12     -0.06      0.00
    1    9  -11      0.77      0.01
    1    9  -11      0.77      0.01
    1    9  -11      0.77      0.01
    1    9  -10      0.06      0.00
    1    9  -10      0.06      0.00
    1    9  -10      0.06      0.00
    1    9   -9     -0.04     -0.01
    1    9   -9     -0.04     -0.01
    1    9   -9     -0.04     -0.01
    1    9   -8      1.21      0.01
    1    9   -8      1.21      0.01
    1    9   -8      1.21      0.01
    1    9   -7     -0.26      0.02
    1    9   -7     -0.26      0.02
    1    9   -7     -0.26      0.02
    1    9   -6     -0.90      0.00
   -1   -9    6     -0.90      0.00
    1    9   -6     -0.90      0.00
    1    9   -6     -0.90      0.00
   -1   -9    5      1.15      0.00
    1    9   -5      1.15      0.00
    1    9   -5      1.15      0.00
    1    9   -5      1.15      0.00
    1    9   -4     -0.05      0.01
    1    9   -4     -0.05      0.01
   -1   -9    4     -0.05     -0.01
    1    9   -4     -0.05      0.01
   -1   -9    3     -0.89      0.00
    1    9   -3     -0.89      0.00
    1    9   -3     -0.89      0.00
    1    9   -3     -0.89      0.00
   -1   -9    2      1.16      0.00
    1    9   -2      1.16      0.00
    1    9   -2      1.16      0.00
    1    9   -2      1.16      0.00
    1    9   -1     -0.05      0.00
    1    9   -1     -0.05      0.00
    1    9   -1     -0.05      0.00
   -1   -9    1     -0.05      0.00
    1    9    0     -0.69      0.01
    1    9    0     -0.69      0.01
    1    9    0     -0.69      0.01
   -1   -9    0     -0.69     -0.01
    1    9    1      1.10      0.00
    1    9    1      1.10      0.00
   -1   -9   -1      1.10      0.00
    1    9    2     -0.76      0.00
   -1   -9   -2     -0.76      0.00
    1    9    2     -0.76      0.00
   -1   -9   -3     -0.74     -0.01
    1    9    3     -0.74      0.01
    1    9    3     -0.74      0.01
    1    9    4      1.91      0.01
    1    9    4      1.91      0.01
   -1   -9   -4      1.91     -0.01
   -1   -9   -4      1.91     -0.01
   -1   -9   -5     -0.76      0.01
    1    9    5     -0.76     -0.01
    1    9    5     -0.76     -0.01
   -1   -9   -5     -0.76      0.01
   -1   -9   -6     -1.30      0.00
    1    9    6     -1.30      0.00
   -1   -9   -6     -1.30      0.00
   -1   -9   -7      1.87      0.00
   -1   -9   -7      1.87      0.00
    1    9    8     -0.65      0.00
   -1   -9   -8     -0.65      0.00
   -1   -9   -8     -0.65      0.00
   -1   -9   -9     -1.38      0.00
   -1   -9   -9     -1.38      0.00
    1    9    9     -1.38      0.00
   -1   -9  -10      1.75      0.00
    1    9   10      1.75      0.00
   -1   -9  -10      1.75      0.00
   -1   -9  -11     -0.45      0.00
   -1   -9  -11     -0.45      0.00
    1    9   11     -0.45      0.00
   -1   -9  -12     -1.14     -0.01
    1    9   12     -1.14      0.01
   -1   -9  -12     -1.14     -0.01
   -1   -9  -13      1.45     -0.01
    1    9   13      1.45      0.01
   -1   -9  -13      1.45     -0.01
   -1   -9  -14     -0.56      0.00
    1    9   14     -0.56      0.00
   -1   -9  -14     -0.56      0.00
   -1   -9  -15     -1.07      0.00
    1    9   15     -1.07      0.00
   -1   -9  -15     -1.07      0.00
   -1   -9  -16      1.18     -0.01
   -1   -9  -16      1.18     -0.01
    1    9   16      1.18      0.01
   -1   -9  -17     -0.43      0.00
    1    9   17     -0.43      0.00
   -1   -9  -17     -0.43      0.00
   -1   -9  -18     -0.89      0.01
    1    9   18     -0.89     -0.01
   -1   -9  -18     -0.89      0.01
    1    9   19      0.97      0.00
   -1   -9  -19      0.97      0.00
   -1   -9  -19      0.97      0.00
   -1   -9  -20     -0.24     -0.01
    1    9   20     -0.24      0.01
   -1   -9  -21     -0.85      0.00
    1    9   21     -0.85      0.00
   -1   -9  -22      0.62      0.01
    1    9   22      0.62     -0.01
   -1   -9  -23      0.00     -0.01
    1    9   23      0.00      0.01
    1    9   24     -0.79      0.01
   -1   -9  -24     -0.79     -0.01
   -1   -9  -25      0.02      0.01
    1    9   25      0.02     -0.01
    1   10  -15      0.48      0.00
    1   10  -15      0.48      0.00
    1   10  -15      0.48      0.00
    1   10  -14      0.39      0.01
    1   10  -14      0.39      0.01
    1   10  -14      0.39      0.01
    1   10  -13     -0.14      0.02
    1   10  -13     -0.14      0.02
    1   10  -13     -0.14      0.02
    1   10  -12      0.29      0.00
    1   10  -12      0.29      0.00
    1   10  -12      0.29      0.00
    1   10  -11      0.61      0.00
    1   10  -11      0.61      0.00
    1   10  -11      0.61      0.00
    1   10  -10     -0.28      0.01
    1   10  -10     -0.28      0.01
    1   10  -10     -0.28      0.01
    1   10   -9      0.19      0.00
   -1  -10    9      0.19      0.00
    1   10   -9      0.19      0.00
    1   10   -9      0.19      0.00
    1   10   -8      0.97      0.00
   -1  -10    8      0.97      0.00
    1   10   -8      0.97      0.00
    1   10   -8      0.97      0.00
    1   10   -7     -0.26      0.01
    1   10   -7     -0.26      0.01
   -1  -10    7     -0.26     -0.01
    1   10   -7     -0.26      0.01
    1   10   -6      0.09      0.01
    1   10   -6      0.09      0.01
   -1  -10    6      0.09     -0.01
    1   10   -6      0.09      0.01
   -1  -10    5      0.98      0.00
    1   10   -5      0.98      0.00
    1   10   -5      0.98      0.00
    1   10   -5      0.98      0.00
   -1  -10    4     -0.69      0.00
    1   10   -4     -0.69      0.00
    1   10   -4     -0.69      0.00
    1   10   -4     -0.69      0.00
    1   10   -3     -0.11      0.00
    1   10   -3     -0.11      0.00
    1   10   -3     -0.11      0.00
   -1  -10    3     -0.11      0.00
    1   10   -2      1.27      0.01
    1   10   -2      1.27      0.01
    1   10   -2      1.27      0.01
   -1  -10    2      1.27     -0.01
   -1  -10    1     -0.62     -0.01
    1   10   -1     -0.62      0.01
    1   10   -1     -0.62      0.01
    1   10   -1     -0.62      0.01
    1   10    0     -0.09      0.00
    1   10    0     -0.09      0.00
    1   10    0     -0.09      0.00
   -1  -10    0     -0.09      0.00
   -1  -10   -1      1.26      0.00
    1   10    1      1.26      0.00
    1   10    1      1.26      0.00
   -1  -10   -2     -0.84      0.00
    1   10    2     -0.84      0.00
    1   10    2     -0.84      0.00
   -1  -10   -3      0.11      0.00
    1   10    3      0.11      0.00
    1   10    3      0.11      0.00
    1   10    4      1.59      0.00
    1   10    4      1.59      0.00
   -1  -10   -4      1.59      0.00
   -1  -10   -4      1.59      0.00
   -1  -10   -5     -1.39     -0.01
    1   10    5     -1.39      0.01
    1   10    5     -1.39      0.01
   -1  -10   -5     -1.39     -0.01
   -1  -10   -6     -0.53     -0.01
    1   10    6     -0.53      0.01
    1   10    6     -0.53      0.01
   -1  -10   -6     -0.53     -0.01
   -1  -10   -7      1.91      0.01
   -1  -10   -7      1.91      0.01
   -1  -10   -8     -0.86      0.01
   -1  -10   -8     -0.86      0.01
   -1  -10   -9     -0.65      0.00
    1   10    9     -0.65      0.00
   -1  -10   -9     -0.65      0.00
   -1  -10  -10      1.50     -0.01
   -1  -10  -10      1.50     -0.01
    1   10   10      1.50      0.01
   -1  -10  -11     -0.83      0.00
    1   10   11     -0.83      0.00
   -1  -10  -11     -0.83      0.00
    1   10   12     -0.67      0.00
   -1  -10  -12     -0.67      0.00
   -1  -10  -12     -0.67      0.00
   -1  -10  -13      1.09      0.00
   -1  -10  -13      1.09      0.00
    1   10   13      1.09      0.00
    1   10   14     -0.63      0.00
   -1  -10  -14     -0.63      0.00
   -1  -10  -14     -0.63      0.00
   -1  -10  -15     -0.26     -0.01
   -1  -10  -15     -0.26     -0.01
    1   10   15     -0.26      0.01
   -1  -10  -16      0.83      0.00
    1   10   16      0.83      0.00
   -1  -10  -16      0.83      0.00
    1   10   17     -0.87     -0.01
   -1  -10  -17     -0.87      0.01
   -1  -10  -17     -0.87      0.01
   -1  -10  -18     -0.33     -0.01
    1   10   18     -0.33      0.01
   -1  -10  -18     -0.33     -0.01
   -1  -10  -19      0.92     -0.01
    1   10   19      0.92      0.01
   -1  -10  -19      0.92     -0.01
   -1  -10  -20     -0.52      0.00
   -1  -10  -20     -0.52      0.00
    1   10   20     -0.52      0.00
    1   10   21     -0.62     -0.01
   -1  -10  -21     -0.62      0.01
    1   10   22      0.51      0.01
   -1  -10  -22      0.51     -0.01
   -1  -10  -23      0.02     -0.03
    1   10   23      0.02      0.03
    1   10   24     -0.29      0.00
   -1  -10  -24     -0.29      0.00
    1   10   25     -0.06     -0.02
   -1  -10  -25     -0.06      0.02
   -1  -11   14      0.06      0.00
    1   11  -14      0.06      0.00
    1   11  -14      0.06      0.00
    1   11  -14      0.06      0.00
   -1  -11   13      0.17     -0.01
    1   11  -13      0.17      0.01
    1   11  -13      0.17      0.01
    1   11  -13      0.17      0.01
    1   11  -12      0.58      0.00
    1   11  -12      0.58      0.00
    1   11  -12      0.58      0.00
   -1  -11   12      0.58      0.00
    1   11  -11      0.31      0.01
   -1  -11   11      0.31     -0.01
    1   11  -11      0.31      0.01
    1   11  -11      0.31      0.01
   -1  -11   10     -0.15     -0.01
    1   11  -10     -0.15      0.01
    1   11  -10     -0.15      0.01
    1   11  -10     -0.15      0.01
    1   11   -9      0.38      0.00
    1   11   -9      0.38      0.00
   -1  -11    9      0.38      0.00
    1   11   -9      0.38      0.00
    1   11   -8      0.27      0.00
    1   11   -8      0.27      0.00
    1   11   -8      0.27      0.00
   -1  -11    8      0.27      0.00
    1   11   -7     -0.39      0.01
   -1  -11    7     -0.39     -0.01
    1   11   -7     -0.39      0.01
    1   11   -7     -0.39      0.01
   -1  -11    6      0.54      0.00
    1   11   -6      0.54      0.00
    1   11   -6      0.54      0.00
    1   11   -6      0.54      0.00
    1   11   -5      0.42      0.00
    1   11   -5      0.42      0.00
    1   11   -5      0.42      0.00
   -1  -11    5      0.42      0.00
   -1  -11    4     -0.69      0.00
    1   11   -4     -0.69      0.00
    1   11   -4     -0.69      0.00
    1   11   -4     -0.69      0.00
   -1  -11    3      0.80     -0.01
    1   11   -3      0.80      0.01
    1   11   -3      0.80      0.01
    1   11   -3      0.80      0.01
    1   11   -2      0.89      0.00
    1   11   -2      0.89      0.00
   -1  -11    2      0.89      0.00
    1   11   -2      0.89      0.00
   -1  -11    1     -0.93      0.00
    1   11   -1     -0.93      0.00
    1   11   -1     -0.93      0.00
    1   11   -1     -0.93      0.00
    1   11    0      0.48      0.01
    1   11    0      0.48      0.01
   -1  -11    0      0.48     -0.01
    1   11    0      0.48      0.01
    1   11    1      0.85      0.02
    1   11    1      0.85      0.02
   -1  -11   -1      0.85     -0.02
    1   11    2     -0.93      0.01
    1   11    2     -0.93      0.01
   -1  -11   -2     -0.93     -0.01
    1   11    3      0.72      0.00
   -1  -11   -3      0.72      0.00
    1   11    3      0.72      0.00
   -1  -11   -4      0.90      0.00
    1   11    4      0.90      0.00
    1   11    4      0.90      0.00
   -1  -11   -4      0.90      0.00
   -1  -11   -5     -1.51      0.00
    1   11    5     -1.51      0.00
    1   11    5     -1.51      0.00
   -1  -11   -5     -1.51      0.00
    1   11    6      0.42     -0.01
   -1  -11   -6      0.42      0.01
    1   11    6      0.42     -0.01
   -1  -11   -7      1.33      0.01
    1   11    7      1.33     -0.01
   -1  -11   -8     -1.31     -0.01
   -1  -11   -8     -1.31     -0.01
    1   11    9      0.12      0.00
   -1  -11   -9      0.12      0.00
   -1  -11   -9      0.12      0.00
    1   11   10      1.19     -0.01
   -1  -11  -10      1.19      0.01
   -1  -11  -10      1.19      0.01
   -1  -11  -11     -1.22      0.01
    1   11   11     -1.22     -0.01
   -1  -11  -11     -1.22      0.01
    1   11   12     -0.04      0.01
   -1  -11  -12     -0.04     -0.01
   -1  -11  -12     -0.04     -0.01
   -1  -11  -13      1.11     -0.01
    1   11   13      1.11      0.01
   -1  -11  -13      1.11     -0.01
    1   11   14     -0.91      0.00
   -1  -11  -14     -0.91      0.00
   -1  -11  -14     -0.91      0.00
   -1  -11  -15     -0.32      0.00
   -1  -11  -15     -0.32      0.00
    1   11   15     -0.32      0.00
    1   11   16      0.57      0.00
   -1  -11  -16      0.57      0.00
   -1  -11  -16      0.57      0.00
   -1  -11  -17     -0.58     -0.01
   -1  -11  -17     -0.58     -0.01
    1   11   17     -0.58      0.01
   -1  -11  -18      0.08     -0.01
   -1  -11  -18      0.08     -0.01
    1   11   18      0.08      0.01
   -1  -11  -19      0.59      0.01
    1   11   19      0.59     -0.01
   -1  -11  -19      0.59      0.01
   -1  -11  -20     -0.47      0.00
    1   11   20     -0.47      0.00
   -1  -11  -20     -0.47      0.00
   -1  -11  -21     -0.19     -0.01
   -1  -11  -21     -0.19     -0.01
    1   11   21     -0.19      0.01
   -1  -11  -22      0.21     -0.02
    1   11   22      0.21      0.02
   -1  -11  -23     -0.36      0.00
    1   11   23     -0.36      0.00
   -1  -11  -24     -0.17      0.01
    1   11   24     -0.17     -0.01
   -1  -11  -25      0.12     -0.01
    1   11   25      0.12      0.01
   -1  -12   13     -0.03     -0.01
    1   12  -13     -0.03      0.01
    1   12  -13     -0.03      0.01
    1   12  -13     -0.03      0.01
    1   12  -12      0.14      0.00
    1   12  -12      0.14      0.00
    1   12  -12      0.14      0.00
   -1  -12   12      0.14      0.00
   -1  -12   11      0.05     -0.01
    1   12  -11      0.05      0.01
    1   12  -11      0.05      0.01
    1   12  -11      0.05      0.01
   -1  -12   10      0.11     -0.01
    1   12  -10      0.11      0.01
    1   12  -10      0.11      0.01
    1   12  -10      0.11      0.01
    1   12   -9      0.30      0.00
    1   12   -9      0.30      0.00
    1   12   -9      0.30      0.00
   -1  -12    9      0.30      0.00
    1   12   -8     -0.07      0.01
   -1  -12    8     -0.07     -0.01
    1   12   -8     -0.07      0.01
    1   12   -8     -0.07      0.01
    1   12   -7     -0.06      0.01
   -1  -12    7     -0.06     -0.01
    1   12   -7     -0.06      0.01
    1   12   -7     -0.06      0.01
   -1  -12    6      0.51      0.00
    1   12   -6      0.51      0.00
    1   12   -6      0.51      0.00
    1   12   -6      0.51      0.00
    1   12   -5     -0.15      0.00
   -1  -12    5     -0.15      0.00
    1   12   -5     -0.15      0.00
    1   12   -5     -0.15      0.00
    1   12   -4     -0.32      0.00
    1   12   -4     -0.32      0.00
    1   12   -4     -0.32      0.00
   -1  -12    4     -0.32      0.00
    1   12   -3      0.87      0.01
    1   12   -3      0.87      0.01
    1   12   -3      0.87      0.01
   -1  -12    3      0.87     -0.01
    1   12   -2     -0.01      0.01
   -1  -12    2     -0.01     -0.01
    1   12   -2     -0.01      0.01
    1   12   -2     -0.01      0.01
    1   12   -1     -0.59      0.00
    1   12   -1     -0.59      0.00
   -1  -12    1     -0.59      0.00
    1   12   -1     -0.59      0.00
    1   12    0      1.04      0.01
    1   12    0      1.04      0.01
   -1  -12    0      1.04     -0.01
    1   12    1      0.16      0.00
    1   12    1      0.16      0.00
   -1  -12   -1      0.16      0.00
    1   12    2     -0.73     -0.01
   -1  -12   -2     -0.73      0.01
    1   12    2     -0.73     -0.01
    1   12    3      1.08      0.01
    1   12    3      1.08      0.01
   -1  -12   -3      1.08     -0.01
   -1  -12   -4      0.04     -0.02
    1   12    4      0.04      0.02
    1   12    4      0.04      0.02
   -1  -12   -4      0.04     -0.02
    1   12    5     -1.24      0.01
    1   12    5     -1.24      0.01
   -1  -12   -5     -1.24     -0.01
   -1  -12   -5     -1.24     -0.01
   -1  -12   -6      0.97      0.00
    1   12    6      0.97      0.00
    1   12    6      0.97      0.00
   -1  -12   -6      0.97      0.00
   -1  -12   -7      0.27      0.00
    1   12    7      0.27      0.00
   -1  -12   -8     -1.36      0.00
   -1  -12   -8     -1.36      0.00
   -1  -12   -9      1.07      0.00
   -1  -12   -9      1.07      0.00
   -1  -12  -10      0.80      0.00
   -1  -12  -10      0.80      0.00
    1   12   10      0.80      0.00
   -1  -12  -11     -1.49      0.00
   -1  -12  -11     -1.49      0.00
    1   12   11     -1.49      0.00
    1   12   12      0.33     -0.01
   -1  -12  -12      0.33      0.01
   -1  -12  -12      0.33      0.01
   -1  -12  -13      0.89      0.00
   -1  -12  -13      0.89      0.00
    1   12   13      0.89      0.00
   -1  -12  -14     -0.86     -0.01
   -1  -12  -14     -0.86     -0.01
    1   12   14     -0.86      0.01
    1   12   15     -0.02      0.00
   -1  -12  -15     -0.02      0.00
   -1  -12  -15     -0.02      0.00
   -1  -12  -16      0.33      0.01
   -1  -12  -16      0.33      0.01
    1   12   16      0.33     -0.01
   -1  -12  -17     -0.51     -0.01
   -1  -12  -17     -0.51     -0.01
    1   12   17     -0.51      0.01
   -1  -12  -18      0.21     -0.01
    1   12   18      0.21      0.01
   -1  -12  -18      0.21     -0.01
   -1  -12  -19      0.11      0.01
    1   12   19      0.11     -0.01
   -1  -12  -19      0.11      0.01
   -1  -12  -20     -0.55      0.00
   -1  -12  -20     -0.55      0.00
    1   12   20     -0.55      0.00
   -1  -12  -21      0.28     -0.01
    1   12   21      0.28      0.01
   -1  -12  -21      0.28     -0.01
   -1  -12  -22      0.40      0.00
   -1  -12  -22      0.40      0.00
    1   12   22      0.40      0.00
    1   12   23     -0.44      0.00
   -1  -12  -23     -0.44      0.00
   -1  -12  -24     -0.30      0.00
    1   12   24     -0.30      0.00
    1   13  -12     -0.08      0.01
   -1  -13   12     -0.08     -0.01
    1   13  -12     -0.08      0.01
    1   13  -12     -0.08      0.01
    1   13  -11     -0.05      0.01
    1   13  -11     -0.05      0.01
   -1  -13   11     -0.05     -0.01
    1   13  -11     -0.05      0.01
    1   13  -10      0.03      0.00
    1   13  -10      0.03      0.00
    1   13  -10      0.03      0.00
   -1  -13   10      0.03      0.00
   -1  -13    9     -0.02      0.00
    1   13   -9     -0.02      0.00
    1   13   -9     -0.02      0.00
    1   13   -9     -0.02      0.00
    1   13   -8     -0.09      0.01
   -1  -13    8     -0.09     -0.01
    1   13   -8     -0.09      0.01
    1   13   -8     -0.09      0.01
   -1  -13    7      0.13     -0.01
    1   13   -7      0.13      0.01
    1   13   -7      0.13      0.01
    1   13   -7      0.13      0.01
    1   13   -6      0.13      0.00
   -1  -13    6      0.13      0.00
    1   13   -6      0.13      0.00
    1   13   -6      0.13      0.00
   -1  -13    5     -0.15      0.00
    1   13   -5     -0.15      0.00
    1   13   -5     -0.15      0.00
    1   13   -5     -0.15      0.00
    1   13   -4      0.38      0.00
    1   13   -4      0.38      0.00
   -1  -13    4      0.38      0.00
    1   13   -4      0.38      0.00
   -1  -13    3      0.48      0.00
    1   13   -3      0.48      0.00
    1   13   -3      0.48      0.00
    1   13   -3      0.48      0.00
    1   13   -2     -0.70      0.00
   -1  -13    2     -0.70      0.00
    1   13   -2     -0.70      0.00
    1   13   -2     -0.70      0.00
    1   13   -1     -0.03      0.00
    1   13   -1     -0.03      0.00
    1   13   -1     -0.03      0.00
   -1  -13    1     -0.03      0.00
    1   13    0      0.98      0.01
    1   13    0      0.98      0.01
   -1  -13    0      0.98     -0.01
    1   13    1     -0.59      0.00
    1   13    1     -0.59      0.00
   -1  -13   -1     -0.59      0.00
   -1  -13   -2     -0.37      0.00
    1   13    2     -0.37      0.00
    1   13    2     -0.37      0.00
   -1  -13   -3      1.09     -0.02
    1   13    3      1.09      0.02
   -1  -13   -3      1.09     -0.02
    1   13    3      1.09      0.02
    1   13    4     -0.41      0.01
   -1  -13   -4     -0.41     -0.01
   -1  -13   -4     -0.41     -0.01
    1   13    4     -0.41      0.01
    1   13    5     -0.52     -0.01
    1   13    5     -0.52     -0.01
   -1  -13   -5     -0.52      0.01
   -1  -13   -5     -0.52      0.01
    1   13    6      1.06      0.00
    1   13    6      1.06      0.00
   -1  -13   -6      1.06      0.00
   -1  -13   -6      1.06      0.00
    1   13    7     -0.37      0.02
   -1  -13   -7     -0.37     -0.02
   -1  -13   -8     -0.68     -0.01
   -1  -13   -8     -0.68     -0.01
    1   13    8     -0.68      0.01
   -1  -13   -9      1.14      0.01
   -1  -13   -9      1.14      0.01
   -1  -13  -10     -0.28      0.01
    1   13   10     -0.28     -0.01
   -1  -13  -10     -0.28      0.01
   -1  -13  -11     -1.00      0.01
    1   13   11     -1.00     -0.01
   -1  -13  -11     -1.00      0.01
   -1  -13  -12      1.20      0.00
    1   13   12      1.20      0.00
   -1  -13  -12      1.20      0.00
   -1  -13  -13      0.40     -0.01
   -1  -13  -13      0.40     -0.01
    1   13   13      0.40      0.01
   -1  -13  -14     -1.04      0.00
   -1  -13  -14     -1.04      0.00
    1   13   14     -1.04      0.00
   -1  -13  -15      0.26      0.02
   -1  -13  -15      0.26      0.02
    1   13   15      0.26     -0.02
   -1  -13  -16      0.21      0.00
    1   13   16      0.21      0.00
   -1  -13  -16      0.21      0.00
   -1  -13  -17     -0.43     -0.01
    1   13   17     -0.43      0.01
   -1  -13  -17     -0.43     -0.01
    1   13   18      0.29      0.00
   -1  -13  -18      0.29      0.00
   -1  -13  -18      0.29      0.00
    1   13   19     -0.04     -0.01
   -1  -13  -19     -0.04      0.01
   -1  -13  -19     -0.04      0.01
    1   13   20     -0.47      0.01
   -1  -13  -20     -0.47     -0.01
   -1  -13  -20     -0.47     -0.01
    1   13   21      0.16      0.01
   -1  -13  -21      0.16     -0.01
   -1  -13  -22      0.05      0.01
   -1  -13  -22      0.05      0.01
    1   13   22      0.05     -0.01
    1   13   23     -0.23     -0.01
   -1  -13  -23     -0.23      0.01
   -1  -13  -23     -0.23      0.01
    1   13   24      0.13      0.00
   -1  -13  -24      0.13      0.00
    1   14  -10     -0.15      0.01
    1   14  -10     -0.15      0.01
   -1  -14   10     -0.15     -0.01
    1   14   -9     -0.09      0.00
    1   14   -9     -0.09      0.00
    1   14   -9     -0.09      0.00
    1   14   -8      0.13      0.00
    1   14   -8      0.13      0.00
   -1  -14    8      0.13      0.00
    1   14   -8      0.13      0.00
   -1  -14    7      0.17      0.00
    1   14   -7      0.17      0.00
    1   14   -7      0.17      0.00
    1   14   -7      0.17      0.00
   -1  -14    6     -0.05      0.00
    1   14   -6     -0.05      0.00
    1   14   -6     -0.05      0.00
    1   14   -6     -0.05      0.00
    1   14   -5      0.06      0.00
    1   14   -5      0.06      0.00
    1   14   -5      0.06      0.00
   -1  -14    4      0.40      0.00
    1   14   -4      0.40      0.00
    1   14   -4      0.40      0.00
    1   14   -4      0.40      0.00
    1   14   -3     -0.07      0.01
   -1  -14    3     -0.07     -0.01
    1   14   -3     -0.07      0.01
    1   14   -3     -0.07      0.01
    1   14   -2     -0.45      0.01
    1   14   -2     -0.45      0.01
   -1  -14    2     -0.45     -0.01
    1   14   -2     -0.45      0.01
   -1  -14    1      0.50      0.00
    1   14   -1      0.50      0.00
    1   14   -1      0.50      0.00
    1   14    0      0.30      0.00
    1   14    0      0.30      0.00
   -1  -14    0      0.30      0.00
    1   14    1     -0.82      0.00
    1   14    1     -0.82      0.00
   -1  -14   -1     -0.82      0.00
    1   14    2      0.33      0.01
    1   14    2      0.33      0.01
   -1  -14   -2      0.33     -0.01
    1   14    3      0.62      0.02
   -1  -14   -3      0.62     -0.02
   -1  -14   -3      0.62     -0.02
    1   14    3      0.62      0.02
    1   14    4     -0.94      0.00
    1   14    4     -0.94      0.00
   -1  -14   -4     -0.94      0.00
   -1  -14   -4     -0.94      0.00
    1   14    5      0.11      0.00
   -1  -14   -5      0.11      0.00
    1   14    5      0.11      0.00
   -1  -14   -6      1.13     -0.01
    1   14    6      1.13      0.01
   -1  -14   -6      1.13     -0.01
    1   14    6      1.13      0.01
   -1  -14   -7     -0.36      0.00
    1   14    7     -0.36      0.00
    1   14    8     -0.09     -0.01
   -1  -14   -8     -0.09      0.01
   -1  -14   -8     -0.09      0.01
   -1  -14   -9      0.61      0.00
   -1  -14   -9      0.61      0.00
   -1  -14  -10     -0.65     -0.01
   -1  -14  -10     -0.65     -0.01
    1   14   11      0.04      0.00
   -1  -14  -11      0.04      0.00
   -1  -14  -11      0.04      0.00
    1   14   12      1.14     -0.01
   -1  -14  -12      1.14      0.01
   -1  -14  -12      1.14      0.01
   -1  -14  -13     -0.65      0.01
    1   14   13     -0.65     -0.01
   -1  -14  -13     -0.65      0.01
    1   14   14     -0.81      0.00
   -1  -14  -14     -0.81      0.00
   -1  -14  -14     -0.81      0.00
   -1  -14  -15      0.81      0.00
    1   14   15      0.81      0.00
   -1  -14  -15      0.81      0.00
    1   14   16      0.13      0.01
   -1  -14  -16      0.13     -0.01
   -1  -14  -16      0.13     -0.01
   -1  -14  -17     -0.46      0.00
   -1  -14  -17     -0.46      0.00
    1   14   17     -0.46      0.00
   -1  -14  -18      0.17      0.02
    1   14   18      0.17     -0.02
   -1  -14  -18      0.17      0.02
   -1  -14  -19     -0.11      0.01
   -1  -14  -19     -0.11      0.01
    1   14   19     -0.11     -0.01
    1   14   20     -0.15      0.01
   -1  -14  -20     -0.15     -0.01
   -1  -14  -20     -0.15     -0.01
    1   14   21      0.24      0.00
   -1  -14  -21      0.24      0.00
   -1  -14  -21      0.24      0.00
    1   14   22     -0.11     -0.01
   -1  -14  -22     -0.11      0.01
   -1  -14  -22     -0.11      0.01
   -1  -14  -23     -0.21      0.00
   -1  -14  -23     -0.21      0.00
    1   14   23     -0.21      0.00
    1   15   -8      0.12      0.00
   -1  -15    8      0.12      0.00
    1   15   -8      0.12      0.00
    1   15   -8      0.12      0.00
   -1  -15    7      0.19     -0.01
    1   15   -7      0.19      0.01
    1   15   -7      0.19      0.01
    1   15   -7      0.19      0.01
    1   15   -6      0.03      0.00
   -1  -15    6      0.03      0.00
    1   15   -6      0.03      0.00
    1   15   -6      0.03      0.00
    1   15   -5      0.11     -0.01
    1   15   -5      0.11     -0.01
    1   15   -5      0.11     -0.01
   -1  -15    4      0.19      0.00
    1   15   -4      0.19      0.00
    1   15   -4      0.19      0.00
    1   15   -4      0.19      0.00
   -1  -15    3     -0.01     -0.02
    1   15   -3     -0.01      0.02
    1   15   -3     -0.01      0.02
    1   15   -3     -0.01      0.02
   -1  -15    2      0.01      0.00
    1   15   -2      0.01      0.00
    1   15   -2      0.01      0.00
   -1  -15    1      0.14      0.01
    1   15   -1      0.14     -0.01
    1   15   -1      0.14     -0.01
   -1  -15    0     -0.44      0.00
    1   15    0     -0.44      0.00
    1   15    0     -0.44      0.00
    1   15    1     -0.31      0.01
   -1  -15   -1     -0.31     -0.01
    1   15    1     -0.31      0.01
   -1  -15   -2      0.74     -0.01
    1   15    2      0.74      0.01
    1   15    2      0.74      0.01
    1   15    3     -0.06     -0.01
    1   15    3     -0.06     -0.01
   -1  -15   -3     -0.06      0.01
   -1  -15   -4     -0.69      0.01
    1   15    4     -0.69     -0.01
   -1  -15   -4     -0.69      0.01
    1   15    4     -0.69     -0.01
    1   15    5      0.79      0.01
   -1  -15   -5      0.79     -0.01
   -1  -15   -5      0.79     -0.01
    1   15    5      0.79      0.01
    1   15    6      0.43      0.01
   -1  -15   -6      0.43     -0.01
    1   15    6      0.43      0.01
   -1  -15   -6      0.43     -0.01
   -1  -15   -7     -0.77      0.01
    1   15    7     -0.77     -0.01
   -1  -15   -7     -0.77      0.01
   -1  -15   -8      0.48      0.01
    1   15    8      0.48     -0.01
   -1  -15   -8      0.48      0.01
   -1  -15   -9      0.80      0.00
   -1  -15   -9      0.80      0.00
   -1  -15  -10     -0.47      0.01
   -1  -15  -10     -0.47      0.01
    1   15   11      0.00     -0.01
   -1  -15  -11      0.00      0.01
   -1  -15  -12      0.26      0.00
    1   15   12      0.26      0.00
   -1  -15  -12      0.26      0.00
   -1  -15  -13     -0.59      0.00
   -1  -15  -13     -0.59      0.00
    1   15   13     -0.59      0.00
   -1  -15  -14      0.13      0.01
    1   15   14      0.13     -0.01
   -1  -15  -14      0.13      0.01
   -1  -15  -15      0.56      0.01
    1   15   15      0.56     -0.01
   -1  -15  -15      0.56      0.01
   -1  -15  -16     -0.46      0.00
    1   15   16     -0.46      0.00
   -1  -15  -16     -0.46      0.00
   -1  -15  -17     -0.21     -0.01
   -1  -15  -17     -0.21     -0.01
    1   15   17     -0.21      0.01
   -1  -15  -18      0.32      0.00
   -1  -15  -18      0.32      0.00
    1   15   18      0.32      0.00
    1   15   19     -0.14      0.00
   -1  -15  -19     -0.14      0.00
   -1  -15  -19     -0.14      0.00
   -1  -15  -20      0.06      0.00
   -1  -15  -20      0.06      0.00
    1   15   20      0.06      0.00
   -1  -15  -21      0.32      0.00
    1   15   21      0.32      0.00
   -1  -15  -21      0.32      0.00
   -1  -15  -22     -0.11      0.00
    1   15   22     -0.11      0.00
    1   16   -7      0.15      0.01
   -1  -16    7      0.15     -0.01
    1   16   -7      0.15      0.01
    1   16   -7      0.15      0.01
    1   16   -6      0.14     -0.01
    1   16   -6      0.14     -0.01
    1   16   -6      0.14     -0.01
   -1  -16    6      0.14      0.01
    1   16   -5      0.17     -0.01
    1   16   -5      0.17     -0.01
    1   16   -5      0.17     -0.01
   -1  -16    5      0.17      0.01
   -1  -16    4     -0.05     -0.01
    1   16   -4     -0.05      0.01
    1   16   -4     -0.05      0.01
    1   16   -4     -0.05      0.01
   -1  -16    3     -0.09     -0.01
    1   16   -3     -0.09      0.01
    1   16   -3     -0.09      0.01
   -1  -16    2      0.17      0.02
    1   16   -2      0.17     -0.02
    1   16   -2      0.17     -0.02
   -1  -16    1      0.07      0.01
    1   16   -1      0.07     -0.01
    1   16   -1      0.07     -0.01
   -1  -16    0     -0.40     -0.01
    1   16    0     -0.40      0.01
    1   16    0     -0.40      0.01
    1   16    1     -0.11      0.00
   -1  -16   -1     -0.11      0.00
    1   16    1     -0.11      0.00
    1   16    2      0.22      0.00
   -1  -16   -2      0.22      0.00
    1   16    2      0.22      0.00
   -1  -16   -3     -0.48      0.01
   -1  -16   -3     -0.48      0.01
    1   16    3     -0.48     -0.01
    1   16    3     -0.48     -0.01
    1   16    4     -0.08     -0.01
    1   16    4     -0.08     -0.01
   -1  -16   -4     -0.08      0.01
    1   16    5      0.92      0.00
   -1  -16   -5      0.92      0.00
   -1  -16   -5      0.92      0.00
    1   16    5      0.92      0.00
   -1  -16   -6      0.05      0.01
    1   16    6      0.05     -0.01
    1   16    6      0.05     -0.01
   -1  -16   -6      0.05      0.01
   -1  -16   -7     -0.32     -0.01
    1   16    7     -0.32      0.01
    1   16    8      0.50      0.01
   -1  -16   -8      0.50     -0.01
   -1  -16   -8      0.50     -0.01
   -1  -16   -9     -0.07      0.01
   -1  -16   -9     -0.07      0.01
   -1  -16  -10     -0.40      0.02
   -1  -16  -10     -0.40      0.02
    1   16   11      0.47      0.01
   -1  -16  -11      0.47     -0.01
   -1  -16  -11      0.47     -0.01
   -1  -16  -12      0.06     -0.01
   -1  -16  -12      0.06     -0.01
    1   16   12      0.06      0.01
   -1  -16  -13     -0.59      0.01
   -1  -16  -13     -0.59      0.01
    1   16   13     -0.59     -0.01
   -1  -16  -14      0.17      0.01
   -1  -16  -14      0.17      0.01
    1   16   14      0.17     -0.01
   -1  -16  -15      0.18      0.00
   -1  -16  -15      0.18      0.00
    1   16   15      0.18      0.00
   -1  -16  -16     -0.32     -0.01
    1   16   16     -0.32      0.01
   -1  -16  -16     -0.32     -0.01
    1   16   17      0.21      0.00
   -1  -16  -17      0.21      0.00
   -1  -16  -17      0.21      0.00
   -1  -16  -18      0.29      0.01
    1   16   18      0.29     -0.01
   -1  -16  -18      0.29      0.01
   -1  -16  -19     -0.12     -0.01
    1   16   19     -0.12      0.01
   -1  -16  -19     -0.12     -0.01
   -1  -16  -20      0.14     -0.03
   -1  -16  -20      0.14     -0.03
   -1  -16  -21      0.20     -0.01
   -1  -16  -21      0.20     -0.01
    1   16   21      0.20      0.01
   -1  -17    4      0.10     -0.01
    1   17   -4      0.10      0.01
    1   17   -4      0.10      0.01
    1   17   -3      0.01     -0.01
   -1  -17    3      0.01      0.01
    1   17   -3      0.01     -0.01
    1   17   -2     -0.02     -0.02
    1   17   -2     -0.02     -0.02
   -1  -17    2     -0.02      0.02
    1   17   -1     -0.12      0.01
   -1  -17    1     -0.12     -0.01
    1   17   -1     -0.12      0.01
    1   17    0     -0.19      0.00
    1   17    0     -0.19      0.00
   -1  -17    0     -0.19      0.00
   -1  -17   -1     -0.10      0.01
    1   17    1     -0.10     -0.01
    1   17    1     -0.10     -0.01
    1   17    2     -0.19     -0.01
    1   17    2     -0.19     -0.01
   -1  -17   -2     -0.19      0.01
   -1  -17   -2     -0.19      0.01
    1   17    3     -0.23     -0.01
   -1  -17   -3     -0.23      0.01
   -1  -17   -3     -0.23      0.01
    1   17    3     -0.23     -0.01
    1   17    4      0.43      0.00
    1   17    4      0.43      0.00
   -1  -17   -4      0.43      0.00
   -1  -17   -4      0.43      0.00
   -1  -17   -5      0.28     -0.01
    1   17    5      0.28      0.01
   -1  -17   -5      0.28     -0.01
    1   17    5      0.28      0.01
   -1  -17   -6     -0.64      0.00
    1   17    6     -0.64      0.00
   -1  -17   -6     -0.64      0.00
    1   17    7      0.05      0.01
   -1  -17   -7      0.05     -0.01
   -1  -17   -7      0.05     -0.01
   -1  -17   -8      0.84      0.00
    1   17    8      0.84      0.00
    1   17    9      0.12     -0.02
   -1  -17   -9      0.12      0.02
   -1  -17   -9      0.12      0.02
   -1  -17  -10     -0.14     -0.02
   -1  -17  -10     -0.14     -0.02
   -1  -17  -11     -0.02     -0.03
   -1  -17  -11     -0.02     -0.03
    1   17   11     -0.02      0.03
   -1  -17  -12     -0.49      0.00
   -1  -17  -12     -0.49      0.00
    1   17   12     -0.49      0.00
   -1  -17  -13     -0.18      0.01
    1   17   13     -0.18     -0.01
   -1  -17  -13     -0.18      0.01
   -1  -17  -14      0.47      0.00
    1   17   14      0.47      0.00
   -1  -17  -14      0.47      0.00
   -1  -17  -15      0.04     -0.01
   -1  -17  -15      0.04     -0.01
    1   17   15      0.04      0.01
   -1  -17  -16     -0.16     -0.01
   -1  -17  -16     -0.16     -0.01
    1   17   16     -0.16      0.01
   -1  -17  -17      0.25      0.00
    1   17   17      0.25      0.00
   -1  -17  -17      0.25      0.00
   -1  -17  -18      0.08      0.00
    1   17   18      0.08      0.00
   -1  -17  -18      0.08      0.00
   -1  -17  -19      0.05     -0.01
    1   17   19      0.05      0.01
   -1  -17  -19      0.05     -0.01
   -1  -17  -20      0.40     -0.01
    1   17   20      0.40      0.01
   -1  -17  -20      0.40     -0.01
    1   18   -2      0.08      0.00
   -1  -18    2      0.08      0.00
    1   18   -2      0.08      0.00
    1   18   -1     -0.01      0.00
    1   18   -1     -0.01      0.00
   -1  -18    1     -0.01      0.00
    1   18    0     -0.12     -0.01
   -1  -18    0     -0.12      0.01
    1   18    0     -0.12     -0.01
   -1  -18   -1     -0.15      0.00
    1   18    1     -0.15      0.00
   -1  -18   -1     -0.15      0.00
    1   18    1     -0.15      0.00
    1   18    2     -0.15      0.00
   -1  -18   -2     -0.15      0.00
   -1  -18   -2     -0.15      0.00
    1   18    2     -0.15      0.00
   -1  -18   -3     -0.08      0.01
    1   18    3     -0.08     -0.01
   -1  -18   -3     -0.08      0.01
    1   18    3     -0.08     -0.01
   -1  -18   -4      0.07      0.01
    1   18    4      0.07     -0.01
    1   18    4      0.07     -0.01
   -1  -18   -4      0.07      0.01
    1   18    5     -0.13     -0.01
   -1  -18   -5     -0.13      0.01
    1   18    5     -0.13     -0.01
   -1  -18   -5     -0.13      0.01
   -1  -18   -6      0.03     -0.01
   -1  -18   -6      0.03     -0.01
    1   18    6      0.03      0.01
    1   18    7      0.67      0.04
   -1  -18   -7      0.67     -0.04
   -1  -18   -7      0.67     -0.04
   -1  -18   -8      0.12     -0.01
   -1  -18   -8      0.12     -0.01
    1   18    8      0.12      0.01
   -1  -18   -9     -0.56      0.00
   -1  -18   -9     -0.56      0.00
    1   18    9     -0.56      0.00
   -1  -18  -10      0.17     -0.03
   -1  -18  -10      0.17     -0.03
   -1  -18  -11      0.50     -0.02
   -1  -18  -11      0.50     -0.02
   -1  -18  -12      0.03      0.00
   -1  -18  -12      0.03      0.00
    1   18   12      0.03      0.00
   -1  -18  -13      0.08     -0.01
    1   18   13      0.08      0.01
   -1  -18  -13      0.08     -0.01
    1   18   14      0.07      0.02
   -1  -18  -14      0.07     -0.02
   -1  -18  -14      0.07     -0.02
   -1  -18  -15     -0.29     -0.01
    1   18   15     -0.29      0.01
   -1  -18  -15     -0.29     -0.01
   -1  -18  -16     -0.06      0.00
   -1  -18  -16     -0.06      0.00
    1   18   16     -0.06      0.00
   -1  -18  -17      0.31      0.00
   -1  -18  -17      0.31      0.00
    1   18   17      0.31      0.00
    1   18   18      0.21      0.00
   -1  -18  -18      0.21      0.00
   -1  -18  -19      0.21     -0.01
    1   18   19      0.21      0.01
   -1  -18  -19      0.21     -0.01
   -1  -19   -1      0.19      0.00
    1   19    1      0.19      0.00
   -1  -19   -1      0.19      0.00
    1   19    1      0.19      0.00
   -1  -19   -2      0.17      0.01
    1   19    2      0.17     -0.01
    1   19    2      0.17     -0.01
   -1  -19   -2      0.17      0.01
    1   19    3     -0.11     -0.01
   -1  -19   -3     -0.11      0.01
   -1  -19   -3     -0.11      0.01
    1   19    3     -0.11     -0.01
    1   19    4     -0.16      0.01
   -1  -19   -4     -0.16     -0.01
    1   19    4     -0.16      0.01
   -1  -19   -4     -0.16     -0.01
    1   19    5     -0.11      0.02
   -1  -19   -5     -0.11     -0.02
   -1  -19   -5     -0.11     -0.02
    1   19    5     -0.11      0.02
    1   19    6      0.10      0.02
   -1  -19   -6      0.10     -0.02
   -1  -19   -6      0.10     -0.02
   -1  -19   -7      0.31      0.00
   -1  -19   -7      0.31      0.00
    1   19    7      0.31      0.00
    1   19    8      0.16     -0.02
   -1  -19   -8      0.16      0.02
   -1  -19   -8      0.16      0.02
    1   19    9      0.38      0.04
   -1  -19   -9      0.38     -0.04
   -1  -19   -9      0.38     -0.04
   -1  -19  -10      0.53     -0.09
   -1  -19  -10      0.53     -0.09
   -1  -19  -11     -0.20     -0.02
   -1  -19  -11     -0.20     -0.02
   -1  -19  -12     -0.34      0.03
    1   19   12     -0.34     -0.03
   -1  -19  -12     -0.34      0.03
    1   19   13      0.38      0.00
   -1  -19  -13      0.38      0.00
   -1  -19  -13      0.38      0.00
   -1  -19  -14      0.46     -0.02
   -1  -19  -14      0.46     -0.02
   -1  -19  -15      0.07     -0.01
   -1  -19  -15      0.07     -0.01
    1   19   15      0.07      0.01
   -1  -19  -16      0.00      0.00
   -1  -19  -16      0.00      0.00
    1   19   16      0.00      0.00
   -1  -20   -7      0.17     -0.02
    1   20    7      0.17      0.02
   -1  -20   -7      0.17     -0.02
   -1  -20   -8     -0.09     -0.01
   -1  -20   -8     -0.09     -0.01
    1   20    8     -0.09      0.01
   -1  -20   -9      0.19     -0.03
    1   20    9      0.19      0.03
   -1  -20   -9      0.19     -0.03
   -1  -20  -10      0.46     -0.02
   -1  -20  -10      0.46     -0.02
   -1  -20  -11      0.24      0.01
   -1  -20  -11      0.24      0.01
    1   20   12      0.30      0.02
   -1  -20  -12      0.30     -0.02
   -1  -20  -12      0.30     -0.02
    2  -19  -14     -0.27      0.01
    2  -19  -14     -0.27      0.01
   -2   19   14     -0.27     -0.01
    2  -19  -13      0.03      0.01
    2  -19  -13      0.03      0.01
    2  -19  -12      0.11     -0.01
    2  -19  -12      0.11     -0.01
    2  -19  -11     -0.20     -0.01
    2  -19  -11     -0.20     -0.01
    2  -19  -10     -0.08      0.01
    2  -19  -10     -0.08      0.01
   -2   19   10     -0.08     -0.01
   -2   19    9      0.30     -0.01
    2  -19   -9      0.30      0.01
    2  -19   -9      0.30      0.01
   -2   19    8     -0.04      0.01
    2  -19   -8     -0.04     -0.01
    2  -19   -8     -0.04     -0.01
   -2   19    7     -0.39      0.01
    2  -19   -7     -0.39     -0.01
    2  -19   -7     -0.39     -0.01
   -2   19    6      0.06      0.00
    2  -19   -6      0.06      0.00
    2  -19   -6      0.06      0.00
    2  -19   -5      0.08      0.00
   -2   19    5      0.08      0.00
    2  -19   -5      0.08      0.00
   -2   19    4     -0.05      0.00
    2  -19   -4     -0.05      0.00
    2  -19   -4     -0.05      0.00
   -2   19    3      0.33      0.00
    2  -19   -3      0.33      0.00
    2  -19   -3      0.33      0.00
    2  -19   -2      0.11      0.00
   -2   19    2      0.11      0.00
    2  -19   -2      0.11      0.00
    2  -18  -17     -0.26     -0.01
    2  -18  -17     -0.26     -0.01
   -2   18   17     -0.26      0.01
    2  -18  -16      0.13      0.00
    2  -18  -16      0.13      0.00
   -2   18   16      0.13      0.00
    2  -18  -15      0.00      0.00
    2  -18  -15      0.00      0.00
   -2   18   15      0.00      0.00
    2  -18  -14     -0.03      0.00
   -2   18   14     -0.03      0.00
    2  -18  -14     -0.03      0.00
    2  -18  -13      0.35     -0.01
    2  -18  -13      0.35     -0.01
    2  -18  -12      0.10      0.00
    2  -18  -12      0.10      0.00
    2  -18  -11     -0.13      0.01
    2  -18  -11     -0.13      0.01
   -2   18   10      0.19     -0.01
    2  -18  -10      0.19      0.01
    2  -18  -10      0.19      0.01
   -2   18    9      0.05      0.01
    2  -18   -9      0.05     -0.01
    2  -18   -9      0.05     -0.01
    2  -18   -8     -0.36     -0.01
   -2   18    8     -0.36      0.01
    2  -18   -8     -0.36     -0.01
   -2   18    7      0.09      0.00
    2  -18   -7      0.09      0.00
    2  -18   -7      0.09      0.00
    2  -18   -6      0.52     -0.01
   -2   18    6      0.52      0.01
    2  -18   -6      0.52     -0.01
   -2   18    5     -0.14      0.01
    2  -18   -5     -0.14     -0.01
    2  -18   -5     -0.14     -0.01
   -2   18    4     -0.23      0.00
    2  -18   -4     -0.23      0.00
    2  -18   -4     -0.23      0.00
    2  -18   -3      0.23      0.00
    2  -18   -3      0.23      0.00
   -2   18    3      0.23      0.00
    2  -18   -2     -0.03      0.00
   -2   18    2     -0.03      0.00
    2  -18   -2     -0.03      0.00
   -2   18    1      0.07      0.01
    2  -18   -1      0.07     -0.01
    2  -18   -1      0.07     -0.01
   -2   18    0      0.27      0.01
    2  -18    0      0.27     -0.01
    2  -18    0      0.27     -0.01
   -2   18   -1     -0.14      0.00
    2  -18    1     -0.14      0.00
    2  -18    1     -0.14      0.00
   -2   18   -2     -0.13      0.00
    2  -18    2     -0.13      0.00
    2  -17  -18     -0.28      0.01
   -2   17   18     -0.28     -0.01
    2  -17  -18     -0.28      0.01
    2  -17  -17      0.02      0.00
   -2   17   17      0.02      0.00
    2  -17  -17      0.02      0.00
    2  -17  -16      0.21      0.01
    2  -17  -16      0.21      0.01
   -2   17   16      0.21     -0.01
   -2   17   15     -0.21      0.00
    2  -17  -15     -0.21      0.00
    2  -17  -15     -0.21      0.00
    2  -17  -14      0.20     -0.01
    2  -17  -14      0.20     -0.01
    2  -17  -13      0.44      0.00
    2  -17  -13      0.44      0.00
    2  -17  -12     -0.42      0.00
    2  -17  -12     -0.42      0.00
    2  -17  -11     -0.03      0.00
    2  -17  -11     -0.03      0.00
    2  -17  -10      0.94      0.00
    2  -17  -10      0.94      0.00
   -2   17   10      0.94      0.00
   -2   17    9      0.24      0.01
    2  -17   -9      0.24     -0.01
    2  -17   -9      0.24     -0.01
   -2   17    8     -0.47      0.00
    2  -17   -8     -0.47      0.00
    2  -17   -8     -0.47      0.00
   -2   17    7      0.11      0.00
    2  -17   -7      0.11      0.00
    2  -17   -7      0.11      0.00
   -2   17    6      0.22      0.01
    2  -17   -6      0.22     -0.01
    2  -17   -6      0.22     -0.01
   -2   17    5     -0.23      0.00
    2  -17   -5     -0.23      0.00
    2  -17   -5     -0.23      0.00
    2  -17   -4      0.21     -0.01
   -2   17    4      0.21      0.01
    2  -17   -4      0.21     -0.01
   -2   17    3      0.34      0.01
    2  -17   -3      0.34     -0.01
    2  -17   -3      0.34     -0.01
    2  -17   -2     -0.16      0.00
    2  -17   -2     -0.16      0.00
   -2   17    2     -0.16      0.00
    2  -17   -1      0.09     -0.01
    2  -17   -1      0.09     -0.01
   -2   17    1      0.09      0.01
   -2   17    0      0.10      0.00
    2  -17    0      0.10      0.00
    2  -17    0      0.10      0.00
    2  -17    1     -0.18      0.01
   -2   17   -1     -0.18     -0.01
   -2   17   -2      0.21      0.01
    2  -17    2      0.21     -0.01
    2  -17    3      0.13      0.00
   -2   17   -3      0.13      0.00
   -2   17   -4     -0.25     -0.01
    2  -17    4     -0.25      0.01
    2  -16  -20      0.03      0.01
    2  -16  -20      0.03      0.01
   -2   16   20      0.03     -0.01
    2  -16  -19     -0.16      0.01
    2  -16  -19     -0.16      0.01
   -2   16   19     -0.16     -0.01
    2  -16  -18     -0.30     -0.01
   -2   16   18     -0.30      0.01
    2  -16  -17      0.27      0.00
    2  -16  -17      0.27      0.00
   -2   16   17      0.27      0.00
    2  -16  -16      0.12      0.01
    2  -16  -16      0.12      0.01
   -2   16   16      0.12     -0.01
    2  -16  -15     -0.49      0.00
    2  -16  -15     -0.49      0.00
   -2   16   15     -0.49      0.00
    2  -16  -14      0.31      0.01
    2  -16  -14      0.31      0.01
   -2   16   14      0.31     -0.01
   -2   16   13      0.52      0.00
    2  -16  -13      0.52      0.00
    2  -16  -13      0.52      0.00
    2  -16  -12     -0.27     -0.01
    2  -16  -12     -0.27     -0.01
    2  -16  -11      0.42      0.00
    2  -16  -11      0.42      0.00
   -2   16   10      0.69     -0.01
    2  -16  -10      0.69      0.01
    2  -16  -10      0.69      0.01
    2  -16   -9     -0.41      0.01
   -2   16    9     -0.41     -0.01
    2  -16   -9     -0.41      0.01
    2  -16   -8     -0.24     -0.01
   -2   16    8     -0.24      0.01
    2  -16   -8     -0.24     -0.01
    2  -16   -7      0.38     -0.02
    2  -16   -7      0.38     -0.02
   -2   16    7      0.38      0.02
   -2   16    6     -0.06      0.00
    2  -16   -6     -0.06      0.00
    2  -16   -6     -0.06      0.00
    2  -16   -5      0.05      0.02
    2  -16   -5      0.05      0.02
   -2   16    5      0.05     -0.02
    2  -16   -4      0.50      0.00
    2  -16   -4      0.50      0.00
   -2   16    4      0.50      0.00
    2  -16   -3     -0.21     -0.01
    2  -16   -3     -0.21     -0.01
   -2   16    3     -0.21      0.01
   -2   16    2     -0.37      0.00
    2  -16   -2     -0.37      0.00
    2  -16   -2     -0.37      0.00
    2  -16   -1      0.47      0.00
   -2   16    1      0.47      0.00
    2  -16   -1      0.47      0.00
   -2   16    0      0.17      0.00
    2  -16    0      0.17      0.00
   -2   16   -1     -0.10      0.00
    2  -16    1     -0.10      0.00
   -2   16   -2      0.33      0.01
    2  -16    2      0.33     -0.01
    2  -16    3     -0.11      0.01
   -2   16   -3     -0.11     -0.01
    2  -16    4     -0.30      0.01
   -2   16   -4     -0.30     -0.01
    2  -16    5      0.30      0.00
   -2   16   -5      0.30      0.00
   -2   16   -6      0.20      0.00
   -2   16   -6      0.20      0.00
    2  -16    6      0.20      0.00
   -2   16   -7     -0.18      0.00
   -2   16   -7     -0.18      0.00
    2  -16    7     -0.18      0.00
    2  -15  -21     -0.09      0.00
    2  -15  -21     -0.09      0.00
   -2   15   21     -0.09      0.00
    2  -15  -20      0.16      0.02
    2  -15  -20      0.16      0.02
   -2   15   20      0.16     -0.02
   -2   15   19     -0.19     -0.01
    2  -15  -19     -0.19      0.01
    2  -15  -19     -0.19      0.01
    2  -15  -18     -0.33      0.00
    2  -15  -18     -0.33      0.00
   -2   15   18     -0.33      0.00
    2  -15  -17      0.26      0.00
   -2   15   17      0.26      0.00
    2  -15  -17      0.26      0.00
    2  -15  -16      0.02      0.00
    2  -15  -16      0.02      0.00
   -2   15   16      0.02      0.00
    2  -15  -15     -0.19      0.00
   -2   15   15     -0.19      0.00
    2  -15  -14      0.56      0.01
    2  -15  -14      0.56      0.01
    2  -15  -13     -0.05      0.00
   -2   15   13     -0.05      0.00
    2  -15  -13     -0.05      0.00
    2  -15  -12     -0.57     -0.01
    2  -15  -12     -0.57     -0.01
    2  -15  -11      0.66      0.01
    2  -15  -11      0.66      0.01
   -2   15   10      0.31     -0.01
    2  -15  -10      0.31      0.01
   -2   15    9     -0.50      0.00
    2  -15   -9     -0.50      0.00
    2  -15   -9     -0.50      0.00
    2  -15   -8      0.53      0.00
    2  -15   -8      0.53      0.00
   -2   15    8      0.53      0.00
    2  -15   -7      0.25      0.00
   -2   15    7      0.25      0.00
    2  -15   -7      0.25      0.00
    2  -15   -6     -0.83      0.01
   -2   15    6     -0.83     -0.01
    2  -15   -6     -0.83      0.01
    2  -15   -5      0.03      0.00
   -2   15    5      0.03      0.00
   -2   15    4      0.44      0.01
    2  -15   -4      0.44     -0.01
    2  -15   -4      0.44     -0.01
   -2   15    3     -0.38      0.00
    2  -15   -3     -0.38      0.00
    2  -15   -3     -0.38      0.00
   -2   15    2      0.19     -0.01
    2  -15   -2      0.19      0.01
    2  -15   -2      0.19      0.01
    2  -15   -1      0.68      0.00
    2  -15   -1      0.68      0.00
    2  -15    0     -0.21      0.01
   -2   15    0     -0.21     -0.01
    2  -15    1      0.00      0.01
   -2   15   -1      0.00     -0.01
   -2   15   -2      0.46      0.00
    2  -15    2      0.46      0.00
   -2   15   -3     -0.25      0.00
    2  -15    3     -0.25      0.00
    2  -15    4     -0.04      0.00
   -2   15   -4     -0.04      0.00
   -2   15   -5      0.50      0.01
   -2   15   -5      0.50      0.01
    2  -15    5      0.50     -0.01
    2  -15    6     -0.02      0.01
   -2   15   -6     -0.02     -0.01
   -2   15   -6     -0.02     -0.01
    2  -15    7     -0.17      0.00
   -2   15   -7     -0.17      0.00
   -2   15   -7     -0.17      0.00
   -2   15   -8      0.12      0.02
    2  -15    8      0.12     -0.02
   -2   15   -8      0.12      0.02
   -2   15   -9      0.05      0.01
   -2   15   -9      0.05      0.01
    2  -15    9      0.05     -0.01
   -2   14   22     -0.21     -0.01
    2  -14  -22     -0.21      0.01
    2  -14  -22     -0.21      0.01
   -2   14   21     -0.04      0.00
    2  -14  -21     -0.04      0.00
    2  -14  -21     -0.04      0.00
    2  -14  -20      0.11      0.00
    2  -14  -20      0.11      0.00
   -2   14   20      0.11      0.00
   -2   14   19     -0.21      0.01
    2  -14  -19     -0.21     -0.01
    2  -14  -19     -0.21     -0.01
   -2   14   18      0.12      0.00
    2  -14  -18      0.12      0.00
    2  -14  -18      0.12      0.00
    2  -14  -17      0.56      0.01
   -2   14   17      0.56     -0.01
    2  -14  -17      0.56      0.01
    2  -14  -16     -0.36      0.01
    2  -14  -16     -0.36      0.01
   -2   14   16     -0.36     -0.01
    2  -14  -15     -0.47      0.01
    2  -14  -15     -0.47      0.01
   -2   14   15     -0.47     -0.01
    2  -14  -14      0.46      0.00
   -2   14   14      0.46      0.00
    2  -14  -14      0.46      0.00
    2  -14  -13     -0.22     -0.01
    2  -14  -13     -0.22     -0.01
   -2   14   13     -0.22      0.01
    2  -14  -12     -0.16      0.00
    2  -14  -12     -0.16      0.00
    2  -14  -11      0.89      0.01
    2  -14  -11      0.89      0.01
    2  -14  -10     -0.46     -0.01
    2  -14  -10     -0.46     -0.01
   -2   14    9     -0.96      0.00
    2  -14   -9     -0.96      0.00
    2  -14   -9     -0.96      0.00
    2  -14   -8      0.44      0.01
   -2   14    8      0.44     -0.01
    2  -14   -8      0.44      0.01
   -2   14    7     -0.06     -0.01
    2  -14   -7     -0.06      0.01
    2  -14   -7     -0.06      0.01
    2  -14   -6     -0.21      0.01
    2  -14   -6     -0.21      0.01
   -2   14    6     -0.21     -0.01
   -2   14    5      0.79      0.00
    2  -14   -5      0.79      0.00
    2  -14   -5      0.79      0.00
    2  -14   -4     -0.34      0.00
    2  -14   -4     -0.34      0.00
   -2   14    4     -0.34      0.00
    2  -14   -3     -0.95      0.01
   -2   14    3     -0.95     -0.01
    2  -14   -3     -0.95      0.01
   -2   14    2      0.61      0.00
    2  -14   -2      0.61      0.00
    2  -14   -2      0.61      0.00
    2  -14   -1      0.47     -0.01
   -2   14    1      0.47      0.01
    2  -14   -1      0.47     -0.01
   -2   14    0     -0.37     -0.01
   -2   14    0     -0.37     -0.01
    2  -14    0     -0.37      0.01
   -2   14   -1      0.58     -0.01
    2  -14    1      0.58      0.01
    2  -14    2      0.45      0.00
   -2   14   -2      0.45      0.00
    2  -14    3     -0.45      0.01
   -2   14   -3     -0.45     -0.01
   -2   14   -4      0.33      0.00
   -2   14   -4      0.33      0.00
    2  -14    4      0.33      0.00
    2  -14    5      0.39     -0.01
   -2   14   -5      0.39      0.01
   -2   14   -5      0.39      0.01
   -2   14   -6     -0.46      0.00
   -2   14   -6     -0.46      0.00
    2  -14    6     -0.46      0.00
   -2   14   -7      0.03      0.02
   -2   14   -7      0.03      0.02
    2  -14    7      0.03     -0.02
    2  -14    8      0.45     -0.01
   -2   14   -8      0.45      0.01
   -2   14   -8      0.45      0.01
   -2   14   -9     -0.03      0.00
   -2   14   -9     -0.03      0.00
    2  -14    9     -0.03      0.00
    2  -14   10     -0.20      0.00
   -2   14  -10     -0.20      0.00
   -2   14  -10     -0.20      0.00
   -2   13   22     -0.16     -0.01
    2  -13  -22     -0.16      0.01
    2  -13  -22     -0.16      0.01
    2  -13  -21     -0.09     -0.01
    2  -13  -21     -0.09     -0.01
   -2   13   21     -0.09      0.01
    2  -13  -20      0.08     -0.02
   -2   13   20      0.08      0.02
    2  -13  -20      0.08     -0.02
    2  -13  -19     -0.24      0.00
    2  -13  -19     -0.24      0.00
   -2   13   19     -0.24      0.00
    2  -13  -18      0.15      0.01
   -2   13   18      0.15     -0.01
    2  -13  -18      0.15      0.01
    2  -13  -17      0.44      0.00
    2  -13  -17      0.44      0.00
   -2   13   17      0.44      0.00
    2  -13  -16     -0.38      0.00
   -2   13   16     -0.38      0.00
    2  -13  -16     -0.38      0.00
    2  -13  -15      0.02      0.00
   -2   13   15      0.02      0.00
    2  -13  -15      0.02      0.00
    2  -13  -14      0.56     -0.01
    2  -13  -14      0.56     -0.01
   -2   13   14      0.56      0.01
    2  -13  -13     -0.79      0.00
    2  -13  -13     -0.79      0.00
   -2   13   13     -0.79      0.00
    2  -13  -12     -0.46      0.01
    2  -13  -12     -0.46      0.01
   -2   13   12     -0.46     -0.01
    2  -13  -11      0.61      0.00
    2  -13  -11      0.61      0.00
    2  -13  -10     -0.53     -0.01
    2  -13  -10     -0.53     -0.01
   -2   13    9     -0.23      0.00
    2  -13   -9     -0.23      0.00
    2  -13   -9     -0.23      0.00
    2  -13   -8      0.39     -0.01
   -2   13    8      0.39      0.01
   -2   13    7     -0.97      0.00
    2  -13   -7     -0.97      0.00
    2  -13   -7     -0.97      0.00
   -2   13    6     -0.06      0.00
    2  -13   -6     -0.06      0.00
    2  -13   -6     -0.06      0.00
   -2   13    5      0.93      0.00
    2  -13   -5      0.93      0.00
    2  -13   -5      0.93      0.00
    2  -13   -4     -0.94      0.00
   -2   13    4     -0.94      0.00
    2  -13   -4     -0.94      0.00
    2  -13   -3     -0.48      0.00
    2  -13   -3     -0.48      0.00
   -2   13    3     -0.48      0.00
    2  -13   -2      1.26     -0.01
   -2   13    2      1.26      0.01
    2  -13   -2      1.26     -0.01
    2  -13   -1     -0.05      0.00
   -2   13    1     -0.05      0.00
    2  -13    0     -0.58      0.01
   -2   13    0     -0.58     -0.01
   -2   13    0     -0.58     -0.01
    2  -13    1      0.52     -0.01
   -2   13   -1      0.52      0.01
   -2   13   -1      0.52      0.01
   -2   13   -2     -0.16      0.00
   -2   13   -2     -0.16      0.00
    2  -13    2     -0.16      0.00
   -2   13   -3     -0.18     -0.01
   -2   13   -3     -0.18     -0.01
   -2   13   -3     -0.18     -0.01
    2  -13    3     -0.18      0.01
   -2   13   -4      0.96      0.01
   -2   13   -4      0.96      0.01
    2  -13    4      0.96     -0.01
   -2   13   -4      0.96      0.01
   -2   13   -5      0.02      0.00
   -2   13   -5      0.02      0.00
    2  -13    5      0.02      0.00
   -2   13   -6     -0.65      0.00
   -2   13   -6     -0.65      0.00
    2  -13    6     -0.65      0.00
    2  -13    7      0.28     -0.01
   -2   13   -7      0.28      0.01
   -2   13   -7      0.28      0.01
   -2   13   -8      0.13      0.01
    2  -13    8      0.13     -0.01
   -2   13   -8      0.13      0.01
    2  -13    9     -0.25     -0.01
   -2   13   -9     -0.25      0.01
   -2   13   -9     -0.25      0.01
   -2   13  -10      0.21      0.02
   -2   13  -10      0.21      0.02
    2  -13   10      0.21     -0.02
   -2   13  -11      0.12      0.00
    2  -13   11      0.12      0.00
   -2   13  -11      0.12      0.00
    2  -13   12     -0.20      0.00
   -2   13  -12     -0.20      0.00
   -2   13  -12     -0.20      0.00
    2  -12  -23      0.06      0.00
   -2   12   23      0.06      0.00
    2  -12  -23      0.06      0.00
    2  -12  -22     -0.38      0.02
   -2   12   22     -0.38     -0.02
    2  -12  -22     -0.38      0.02
   -2   12   21      0.11      0.02
    2  -12  -21      0.11     -0.02
    2  -12  -21      0.11     -0.02
    2  -12  -20      0.32     -0.02
   -2   12   20      0.32      0.02
    2  -12  -20      0.32     -0.02
    2  -12  -19     -0.36      0.00
    2  -12  -19     -0.36      0.00
   -2   12   19     -0.36      0.00
   -2   12   18      0.07      0.00
    2  -12  -18      0.07      0.00
    2  -12  -18      0.07      0.00
    2  -12  -17      0.36      0.00
    2  -12  -17      0.36      0.00
   -2   12   17      0.36      0.00
    2  -12  -16     -0.51      0.01
    2  -12  -16     -0.51      0.01
   -2   12   16     -0.51     -0.01
   -2   12   15      0.11     -0.01
    2  -12  -15      0.11      0.01
    2  -12  -15      0.11      0.01
   -2   12   14      0.50      0.00
    2  -12  -14      0.50      0.00
    2  -12  -14      0.50      0.00
    2  -12  -13     -0.68      0.00
   -2   12   13     -0.68      0.00
    2  -12  -13     -0.68      0.00
    2  -12  -12      0.00      0.00
    2  -12  -12      0.00      0.00
   -2   12   12      0.00      0.00
    2  -12  -11      0.19     -0.01
    2  -12  -11      0.19     -0.01
    2  -12  -10     -1.25      0.00
    2  -12  -10     -1.25      0.00
    2  -12   -9      0.06      0.01
    2  -12   -9      0.06      0.01
   -2   12    9      0.06     -0.01
    2  -12   -8      0.62     -0.01
   -2   12    8      0.62      0.01
    2  -12   -8      0.62     -0.01
    2  -12   -7     -0.99     -0.01
   -2   12    7     -0.99      0.01
    2  -12   -7     -0.99     -0.01
   -2   12    6      0.12      0.01
    2  -12   -6      0.12     -0.01
    2  -12   -6      0.12     -0.01
   -2   12    5      0.34      0.01
    2  -12   -5      0.34     -0.01
    2  -12   -5      0.34     -0.01
    2  -12   -4     -1.22     -0.01
    2  -12   -4     -1.22     -0.01
   -2   12    4     -1.22      0.01
   -2   12    3      0.34      0.01
    2  -12   -3      0.34     -0.01
    2  -12   -3      0.34     -0.01
    2  -12   -2      0.84      0.00
    2  -12   -2      0.84      0.00
   -2   12    2      0.84      0.00
   -2   12    1     -1.07      0.00
    2  -12   -1     -1.07      0.00
   -2   12    0     -0.06      0.00
    2  -12    0     -0.06      0.00
   -2   12    0     -0.06      0.00
   -2   12   -1      0.81      0.00
    2  -12    1      0.81      0.00
   -2   12   -1      0.81      0.00
    2  -12    2     -0.69      0.00
   -2   12   -2     -0.69      0.00
   -2   12   -2     -0.69      0.00
   -2   12   -3     -0.07      0.00
   -2   12   -3     -0.07      0.00
   -2   12   -3     -0.07      0.00
    2  -12    3     -0.07      0.00
   -2   12   -4      0.66      0.01
    2  -12    4      0.66     -0.01
   -2   12   -4      0.66      0.01
   -2   12   -4      0.66      0.01
    2  -12    5     -0.73      0.00
   -2   12   -5     -0.73      0.00
   -2   12   -5     -0.73      0.00
   -2   12   -5     -0.73      0.00
   -2   12   -6     -0.22      0.01
    2  -12    6     -0.22     -0.01
   -2   12   -6     -0.22      0.01
   -2   12   -6     -0.22      0.01
   -2   12   -7      0.81      0.01
    2  -12    7      0.81     -0.01
   -2   12   -7      0.81      0.01
   -2   12   -7      0.81      0.01
   -2   12   -8     -0.22      0.00
   -2   12   -8     -0.22      0.00
    2  -12    8     -0.22      0.00
   -2   12   -8     -0.22      0.00
    2  -12    9     -0.32      0.00
   -2   12   -9     -0.32      0.00
    2  -12   10      0.31      0.00
   -2   12  -10      0.31      0.00
   -2   12  -10      0.31      0.00
    2  -12   11     -0.13      0.00
   -2   12  -11     -0.13      0.00
   -2   12  -11     -0.13      0.00
    2  -12   12     -0.14     -0.02
   -2   12  -12     -0.14      0.02
   -2   12  -12     -0.14      0.02
   -2   12  -13      0.25      0.02
   -2   12  -13      0.25      0.02
    2  -12   13      0.25     -0.02
    2  -11  -23     -0.18      0.03
   -2   11   23     -0.18     -0.03
    2  -11  -23     -0.18      0.03
   -2   11   22     -0.48      0.01
    2  -11  -22     -0.48     -0.01
    2  -11  -22     -0.48     -0.01
    2  -11  -21      0.41     -0.07
   -2   11   21      0.41      0.07
    2  -11  -21      0.41     -0.07
    2  -11  -20      0.21     -0.02
    2  -11  -20      0.21     -0.02
   -2   11   20      0.21      0.02
    2  -11  -19     -0.64      0.02
    2  -11  -19     -0.64      0.02
   -2   11   19     -0.64     -0.02
   -2   11   18      0.35      0.01
    2  -11  -18      0.35     -0.01
    2  -11  -18      0.35     -0.01
    2  -11  -17      0.34     -0.02
    2  -11  -17      0.34     -0.02
   -2   11   17      0.34      0.02
    2  -11  -16     -0.82      0.00
   -2   11   16     -0.82      0.00
    2  -11  -16     -0.82      0.00
    2  -11  -15      0.30      0.01
   -2   11   15      0.30     -0.01
    2  -11  -15      0.30      0.01
    2  -11  -14      0.46      0.00
    2  -11  -14      0.46      0.00
   -2   11   14      0.46      0.00
   -2   11   13     -0.89      0.00
    2  -11  -13     -0.89      0.00
    2  -11  -13     -0.89      0.00
   -2   11   12      0.28      0.00
    2  -11  -12      0.28      0.00
    2  -11  -12      0.28      0.00
    2  -11  -11      0.25      0.00
    2  -11  -11      0.25      0.00
   -2   11   11      0.25      0.00
    2  -11  -10     -1.19      0.00
    2  -11  -10     -1.19      0.00
    2  -11   -9      0.23     -0.02
    2  -11   -9      0.23     -0.02
    2  -11   -8      0.01     -0.02
   -2   11    8      0.01      0.02
    2  -11   -8      0.01     -0.02
   -2   11    7     -1.24      0.00
    2  -11   -7     -1.24      0.00
    2  -11   -7     -1.24      0.00
    2  -11   -6      0.60     -0.01
   -2   11    6      0.60      0.01
    2  -11   -6      0.60     -0.01
   -2   11    5      0.07      0.01
    2  -11   -5      0.07     -0.01
   -2   11    4     -1.35      0.01
    2  -11   -4     -1.35     -0.01
    2  -11   -4     -1.35     -0.01
    2  -11   -3      0.57     -0.01
   -2   11    3      0.57      0.01
    2  -11   -3      0.57     -0.01
   -2   11    2      0.03      0.02
    2  -11   -2      0.03     -0.02
    2  -11   -2      0.03     -0.02
   -2   11    1     -1.38      0.02
    2  -11   -1     -1.38     -0.02
   -2   11    0      0.52      0.00
    2  -11    0      0.52      0.00
   -2   11    0      0.52      0.00
    2  -11    1      0.23      0.01
   -2   11   -1      0.23     -0.01
   -2   11   -1      0.23     -0.01
   -2   11   -2     -1.23      0.00
    2  -11    2     -1.23      0.00
   -2   11   -2     -1.23      0.00
   -2   11   -2     -1.23      0.00
    2  -11    3      0.33     -0.01
   -2   11   -3      0.33      0.01
   -2   11   -3      0.33      0.01
   -2   11   -3      0.33      0.01
   -2   11   -4      0.31     -0.01
   -2   11   -4      0.31     -0.01
   -2   11   -4      0.31     -0.01
    2  -11    4      0.31      0.01
    2  -11    5     -1.00      0.01
   -2   11   -5     -1.00     -0.01
   -2   11   -5     -1.00     -0.01
   -2   11   -5     -1.00     -0.01
   -2   11   -6      0.23      0.01
   -2   11   -6      0.23      0.01
    2  -11    6      0.23     -0.01
   -2   11   -6      0.23      0.01
   -2   11   -7      0.34      0.01
   -2   11   -7      0.34      0.01
    2  -11    7      0.34     -0.01
   -2   11   -7      0.34      0.01
   -2   11   -8     -0.79      0.01
    2  -11    8     -0.79     -0.01
   -2   11   -8     -0.79      0.01
   -2   11   -8     -0.79      0.01
    2  -11    9      0.22     -0.01
   -2   11   -9      0.22      0.01
   -2   11   -9      0.22      0.01
   -2   11   -9      0.22      0.01
   -2   11  -10      0.56     -0.01
   -2   11  -10      0.56     -0.01
   -2   11  -10      0.56     -0.01
    2  -11   10      0.56      0.01
    2  -11   11     -0.34      0.01
   -2   11  -11     -0.34     -0.01
   -2   11  -11     -0.34     -0.01
   -2   11  -11     -0.34     -0.01
   -2   11  -12      0.07      0.01
    2  -11   12      0.07     -0.01
   -2   11  -12      0.07      0.01
   -2   11  -12      0.07      0.01
    2  -11   13      0.28      0.00
   -2   11  -13      0.28      0.00
   -2   11  -13      0.28      0.00
    2  -11   14     -0.21      0.01
   -2   11  -14     -0.21     -0.01
   -2   11  -14     -0.21     -0.01
    2  -11   15     -0.06     -0.01
   -2   11  -15     -0.06      0.01
   -2   11  -15     -0.06      0.01
    2  -10  -24      0.43      0.00
    2  -10  -24      0.43      0.00
   -2   10   24      0.43      0.00
    2  -10  -23     -0.09      0.01
   -2   10   23     -0.09     -0.01
    2  -10  -23     -0.09      0.01
    2  -10  -22     -0.35     -0.02
   -2   10   22     -0.35      0.02
    2  -10  -22     -0.35     -0.02
    2  -10  -21      0.45     -0.03
    2  -10  -21      0.45     -0.03
   -2   10   21      0.45      0.03
    2  -10  -20     -0.31      0.01
   -2   10   20     -0.31     -0.01
    2  -10  -20     -0.31      0.01
    2  -10  -19     -0.73     -0.01
    2  -10  -19     -0.73     -0.01
   -2   10   19     -0.73      0.01
    2  -10  -18      0.74     -0.04
    2  -10  -18      0.74     -0.04
   -2   10   18      0.74      0.04
    2  -10  -17     -0.05     -0.01
   -2   10   17     -0.05      0.01
    2  -10  -17     -0.05     -0.01
   -2   10   16     -0.86     -0.01
    2  -10  -16     -0.86      0.01
    2  -10  -16     -0.86      0.01
    2  -10  -15      1.01     -0.01
    2  -10  -15      1.01     -0.01
   -2   10   15      1.01      0.01
    2  -10  -14      0.12      0.00
   -2   10   14      0.12      0.00
    2  -10  -14      0.12      0.00
    2  -10  -13     -1.33      0.01
    2  -10  -13     -1.33      0.01
   -2   10   13     -1.33     -0.01
   -2   10   12      0.77      0.01
    2  -10  -12      0.77     -0.01
    2  -10  -12      0.77     -0.01
    2  -10  -11      0.15     -0.01
   -2   10   11      0.15      0.01
    2  -10  -11      0.15     -0.01
    2  -10  -10     -1.35     -0.01
    2  -10  -10     -1.35     -0.01
    2  -10   -9      0.72     -0.01
    2  -10   -9      0.72     -0.01
   -2   10    8     -0.04      0.00
    2  -10   -8     -0.04      0.00
    2  -10   -8     -0.04      0.00
    2  -10   -7     -1.36     -0.02
    2  -10   -7     -1.36     -0.02
   -2   10    7     -1.36      0.02
    2  -10   -6      0.51     -0.02
    2  -10   -6      0.51     -0.02
   -2   10    6      0.51      0.02
   -2   10    5     -0.63      0.01
    2  -10   -5     -0.63     -0.01
    2  -10   -5     -0.63     -0.01
    2  -10   -4     -1.26      0.00
   -2   10    4     -1.26      0.00
    2  -10   -4     -1.26      0.00
   -2   10    3      1.03      0.01
    2  -10   -3      1.03     -0.01
    2  -10   -3      1.03     -0.01
    2  -10   -2     -0.42     -0.01
   -2   10    2     -0.42      0.01
    2  -10   -2     -0.42     -0.01
   -2   10    1     -1.41      0.00
    2  -10   -1     -1.41      0.00
   -2   10    0      0.53     -0.01
    2  -10    0      0.53      0.01
   -2   10    0      0.53     -0.01
    2  -10    1     -0.57      0.00
   -2   10   -1     -0.57      0.00
   -2   10   -1     -0.57      0.00
    2  -10    2     -1.05     -0.01
   -2   10   -2     -1.05      0.01
   -2   10   -2     -1.05      0.01
   -2   10   -2     -1.05      0.01
   -2   10   -3      0.77     -0.01
   -2   10   -3      0.77     -0.01
    2  -10    3      0.77      0.01
   -2   10   -3      0.77     -0.01
   -2   10   -4     -0.50     -0.02
    2  -10    4     -0.50      0.02
   -2   10   -4     -0.50     -0.02
   -2   10   -4     -0.50     -0.02
   -2   10   -5     -1.23      0.00
   -2   10   -5     -1.23      0.00
   -2   10   -5     -1.23      0.00
    2  -10    5     -1.23      0.00
   -2   10   -6      0.66      0.00
   -2   10   -6      0.66      0.00
    2  -10    6      0.66      0.00
   -2   10   -6      0.66      0.00
   -2   10   -7      0.04     -0.01
   -2   10   -7      0.04     -0.01
    2  -10    7      0.04      0.01
   -2   10   -7      0.04     -0.01
   -2   10   -8     -0.81     -0.01
   -2   10   -8     -0.81     -0.01
   -2   10   -8     -0.81     -0.01
   -2   10   -9      0.37      0.00
   -2   10   -9      0.37      0.00
   -2   10   -9      0.37      0.00
    2  -10    9      0.37      0.00
   -2   10  -10     -0.07      0.00
   -2   10  -10     -0.07      0.00
    2  -10   10     -0.07      0.00
   -2   10  -10     -0.07      0.00
   -2   10  -11     -0.50      0.01
   -2   10  -11     -0.50      0.01
   -2   10  -11     -0.50      0.01
    2  -10   11     -0.50     -0.01
    2  -10   12      0.53     -0.02
   -2   10  -12      0.53      0.02
   -2   10  -12      0.53      0.02
   -2   10  -12      0.53      0.02
    2  -10   13      0.24      0.00
   -2   10  -13      0.24      0.00
   -2   10  -13      0.24      0.00
   -2   10  -13      0.24      0.00
    2  -10   14     -0.24      0.01
   -2   10  -14     -0.24     -0.01
   -2   10  -14     -0.24     -0.01
   -2   10  -14     -0.24     -0.01
   -2   10  -15      0.17      0.00
    2  -10   15      0.17      0.00
   -2   10  -15      0.17      0.00
   -2   10  -15      0.17      0.00
   -2   10  -16     -0.01      0.00
    2  -10   16     -0.01      0.00
   -2   10  -16     -0.01      0.00
    2   -9  -24      0.06      0.01
    2   -9  -24      0.06      0.01
   -2    9   24      0.06     -0.01
    2   -9  -23     -0.32      0.00
    2   -9  -23     -0.32      0.00
   -2    9   23     -0.32      0.00
    2   -9  -22      0.17     -0.03
    2   -9  -22      0.17     -0.03
   -2    9   22      0.17      0.03
   -2    9   21      0.60      0.02
    2   -9  -21      0.60     -0.02
    2   -9  -21      0.60     -0.02
    2   -9  -20     -0.91      0.01
    2   -9  -20     -0.91      0.01
   -2    9   20     -0.91     -0.01
    2   -9  -19     -0.35     -0.01
    2   -9  -19     -0.35     -0.01
   -2    9   19     -0.35      0.01
    2   -9  -18      1.22     -0.02
    2   -9  -18      1.22     -0.02
   -2    9   18      1.22      0.02
    2   -9  -17     -0.79      0.01
    2   -9  -17     -0.79      0.01
   -2    9   17     -0.79     -0.01
    2   -9  -16     -0.85      0.00
   -2    9   16     -0.85      0.00
    2   -9  -16     -0.85      0.00
    2   -9  -15      1.51     -0.01
    2   -9  -15      1.51     -0.01
   -2    9   15      1.51      0.01
    2   -9  -14     -0.45      0.00
    2   -9  -14     -0.45      0.00
   -2    9   14     -0.45      0.00
   -2    9   13     -1.01      0.00
    2   -9  -13     -1.01      0.00
    2   -9  -13     -1.01      0.00
    2   -9  -12      1.54      0.00
   -2    9   12      1.54      0.00
    2   -9  -12      1.54      0.00
    2   -9  -11     -0.55      0.00
    2   -9  -11     -0.55      0.00
   -2    9   11     -0.55      0.00
    2   -9  -10     -1.30      0.00
    2   -9  -10     -1.30      0.00
   -2    9   10     -1.30      0.00
    2   -9   -9      1.45     -0.01
    2   -9   -9      1.45     -0.01
    2   -9   -8     -0.84     -0.01
    2   -9   -8     -0.84     -0.01
    2   -9   -7     -1.57     -0.02
    2   -9   -7     -1.57     -0.02
   -2    9    7     -1.57      0.02
   -2    9    6      1.46      0.01
    2   -9   -6      1.46     -0.01
    2   -9   -6      1.46     -0.01
    2   -9   -5     -0.56      0.00
    2   -9   -5     -0.56      0.00
   -2    9    5     -0.56      0.00
    2   -9   -4     -1.40      0.00
    2   -9   -4     -1.40      0.00
   -2    9    4     -1.40      0.00
   -2    9    3      0.75      0.01
    2   -9   -3      0.75     -0.01
    2   -9   -3      0.75     -0.01
    2   -9   -2     -1.10     -0.01
   -2    9    2     -1.10      0.01
    2   -9   -2     -1.10     -0.01
   -2    9    1     -0.99     -0.01
    2   -9   -1     -0.99      0.01
   -2    9    0      1.13     -0.01
   -2    9    0      1.13     -0.01
    2   -9    0      1.13      0.01
   -2    9   -1     -0.78      0.01
    2   -9    1     -0.78     -0.01
   -2    9   -1     -0.78      0.01
   -2    9   -2     -0.93     -0.01
   -2    9   -2     -0.93     -0.01
    2   -9    2     -0.93      0.01
   -2    9   -2     -0.93     -0.01
   -2    9   -3      0.62     -0.02
   -2    9   -3      0.62     -0.02
   -2    9   -3      0.62     -0.02
    2   -9    3      0.62      0.02
   -2    9   -4     -0.97     -0.01
    2   -9    4     -0.97      0.01
   -2    9   -4     -0.97     -0.01
   -2    9   -4     -0.97     -0.01
    2   -9    5     -0.81     -0.01
   -2    9   -5     -0.81      0.01
   -2    9   -5     -0.81      0.01
   -2    9   -5     -0.81      0.01
   -2    9   -6      0.63      0.00
   -2    9   -6      0.63      0.00
   -2    9   -6      0.63      0.00
    2   -9    6      0.63      0.00
   -2    9   -7     -0.77     -0.01
   -2    9   -7     -0.77     -0.01
    2   -9    7     -0.77      0.01
   -2    9   -7     -0.77     -0.01
   -2    9   -8     -0.69     -0.01
    2   -9    8     -0.69      0.01
   -2    9   -8     -0.69     -0.01
   -2    9   -8     -0.69     -0.01
   -2    9   -9      0.64     -0.01
    2   -9    9      0.64      0.01
   -2    9   -9      0.64     -0.01
   -2    9   -9      0.64     -0.01
   -2    9  -10     -0.40      0.01
   -2    9  -10     -0.40      0.01
    2   -9   10     -0.40     -0.01
   -2    9  -10     -0.40      0.01
    2   -9   11     -0.50     -0.02
   -2    9  -11     -0.50      0.02
   -2    9  -11     -0.50      0.02
   -2    9  -11     -0.50      0.02
   -2    9  -12      0.36      0.01
   -2    9  -12      0.36      0.01
   -2    9  -12      0.36      0.01
    2   -9   12      0.36     -0.01
   -2    9  -13     -0.21      0.00
    2   -9   13     -0.21      0.00
   -2    9  -13     -0.21      0.00
   -2    9  -13     -0.21      0.00
    2   -9   13     -0.21      0.00
    2   -9   14     -0.10      0.00
   -2    9  -14     -0.10      0.00
    2   -9   14     -0.10      0.00
   -2    9  -14     -0.10      0.00
   -2    9  -14     -0.10      0.00
    2   -9   15      0.25     -0.02
   -2    9  -15      0.25      0.02
   -2    9  -15      0.25      0.02
    2   -9   15      0.25     -0.02
   -2    9  -15      0.25      0.02
    2   -9   16     -0.29     -0.02
   -2    9  -16     -0.29      0.02
   -2    9  -16     -0.29      0.02
    2   -9   16     -0.29     -0.02
   -2    9  -16     -0.29      0.02
   -2    9  -17     -0.09      0.01
    2   -9   17     -0.09     -0.01
    2   -9   17     -0.09     -0.01
   -2    9  -17     -0.09      0.01
   -2    9  -17     -0.09      0.01
    2   -8  -24      0.45      0.01
   -2    8   24      0.45     -0.01
    2   -8  -24      0.45      0.01
   -2    8   23     -0.09      0.00
    2   -8  -23     -0.09      0.00
    2   -8  -23     -0.09      0.00
    2   -8  -22      0.22     -0.01
    2   -8  -22      0.22     -0.01
   -2    8   22      0.22      0.01
    2   -8  -21      0.25      0.01
    2   -8  -21      0.25      0.01
   -2    8   21      0.25     -0.01
    2   -8  -20     -0.80      0.01
    2   -8  -20     -0.80      0.01
   -2    8   20     -0.80     -0.01
    2   -8  -19      0.51     -0.01
    2   -8  -19      0.51     -0.01
   -2    8   19      0.51      0.01
    2   -8  -18      0.71     -0.01
   -2    8   18      0.71      0.01
    2   -8  -18      0.71     -0.01
    2   -8  -17     -1.54      0.00
    2   -8  -17     -1.54      0.00
   -2    8   17     -1.54      0.00
    2   -8  -16      0.54      0.00
    2   -8  -16      0.54      0.00
   -2    8   16      0.54      0.00
    2   -8  -15      1.75      0.01
    2   -8  -15      1.75      0.01
   -2    8   15      1.75     -0.01
    2   -8  -14     -1.93      0.01
    2   -8  -14     -1.93      0.01
   -2    8   14     -1.93     -0.01
   -2    8   13     -0.29      0.01
    2   -8  -13     -0.29     -0.01
    2   -8  -13     -0.29     -0.01
   -2    8   12      2.31      0.00
    2   -8  -12      2.31      0.00
    2   -8  -12      2.31      0.00
    2   -8  -11     -1.53      0.01
    2   -8  -11     -1.53      0.01
   -2    8   11     -1.53     -0.01
    2   -8  -10     -0.57      0.00
    2   -8  -10     -0.57      0.00
   -2    8   10     -0.57      0.00
    2   -8   -9      2.24     -0.01
    2   -8   -9      2.24     -0.01
    2   -8   -8     -1.80     -0.01
    2   -8   -8     -1.80     -0.01
    2   -8   -7     -0.94     -0.01
   -2    8    7     -0.94      0.01
    2   -8   -7     -0.94     -0.01
    2   -8   -6      2.22      0.00
    2   -8   -6      2.22      0.00
   -2    8    6      2.22      0.00
    2   -8   -5     -1.64      0.00
    2   -8   -5     -1.64      0.00
   -2    8    5     -1.64      0.00
    2   -8   -4     -1.06     -0.02
   -2    8    4     -1.06      0.02
    2   -8   -4     -1.06     -0.02
    2   -8   -3      1.86      0.00
   -2    8    3      1.86      0.00
    2   -8   -3      1.86      0.00
   -2    8    2     -1.31     -0.02
    2   -8   -2     -1.31      0.02
    2   -8   -2     -1.31      0.02
   -2    8    1     -0.84     -0.01
    2   -8   -1     -0.84      0.01
    2   -8    0      1.26     -0.01
   -2    8    0      1.26      0.01
   -2    8    0      1.26      0.01
   -2    8   -1     -1.35      0.01
   -2    8   -1     -1.35      0.01
    2   -8    1     -1.35     -0.01
   -2    8   -1     -1.35      0.01
   -2    8   -2     -0.69     -0.02
   -2    8   -2     -0.69     -0.02
    2   -8    2     -0.69      0.02
   -2    8   -2     -0.69     -0.02
   -2    8   -3      1.16     -0.01
    2   -8    3      1.16      0.01
   -2    8   -3      1.16     -0.01
   -2    8   -3      1.16     -0.01
   -2    8   -4     -0.71      0.01
   -2    8   -4     -0.71      0.01
    2   -8    4     -0.71     -0.01
    2   -8    5     -0.52      0.01
   -2    8   -5     -0.52     -0.01
   -2    8   -5     -0.52     -0.01
   -2    8   -5     -0.52     -0.01
    2   -8    6      0.21      0.02
   -2    8   -6      0.21     -0.02
   -2    8   -6      0.21     -0.02
   -2    8   -6      0.21     -0.02
    2   -8    7     -1.21      0.00
   -2    8   -7     -1.21      0.00
   -2    8   -7     -1.21      0.00
   -2    8   -7     -1.21      0.00
    2   -8    8     -0.40     -0.01
   -2    8   -8     -0.40      0.01
   -2    8   -8     -0.40      0.01
   -2    8   -8     -0.40      0.01
    2   -8    9      0.36      0.00
   -2    8   -9      0.36      0.00
   -2    8   -9      0.36      0.00
    2   -8    9      0.36      0.00
   -2    8   -9      0.36      0.00
    2   -8   10     -0.95      0.01
   -2    8  -10     -0.95     -0.01
   -2    8  -10     -0.95     -0.01
    2   -8   10     -0.95      0.01
   -2    8  -10     -0.95     -0.01
    2   -8   11     -0.35     -0.01
   -2    8  -11     -0.35      0.01
   -2    8  -11     -0.35      0.01
    2   -8   11     -0.35     -0.01
   -2    8  -11     -0.35      0.01
    2   -8   12      0.35     -0.02
   -2    8  -12      0.35      0.02
   -2    8  -12      0.35      0.02
    2   -8   12      0.35     -0.02
   -2    8  -12      0.35      0.02
    2   -8   13     -0.41     -0.01
   -2    8  -13     -0.41      0.01
   -2    8  -13     -0.41      0.01
   -2    8  -13     -0.41      0.01
    2   -8   13     -0.41     -0.01
   -2    8  -14     -0.04      0.00
    2   -8   14     -0.04      0.00
   -2    8  -14     -0.04      0.00
   -2    8  -14     -0.04      0.00
    2   -8   14     -0.04      0.00
    2   -8   15      0.11     -0.02
   -2    8  -15      0.11      0.02
   -2    8  -15      0.11      0.02
   -2    8  -15      0.11      0.02
    2   -8   15      0.11     -0.02
    2   -8   16     -0.39     -0.03
   -2    8  -16     -0.39      0.03
   -2    8  -16     -0.39      0.03
   -2    8  -16     -0.39      0.03
    2   -8   16     -0.39     -0.03
    2   -8   17     -0.02      0.00
   -2    8  -17     -0.02      0.00
   -2    8  -17     -0.02      0.00
    2   -8   17     -0.02      0.00
   -2    8  -17     -0.02      0.00
    2   -8   18      0.01      0.02
   -2    8  -18      0.01     -0.02
   -2    8  -18      0.01     -0.02
   -2    8  -18      0.01     -0.02
    2   -8   18      0.01      0.02
    2   -7  -24      0.18      0.00
    2   -7  -24      0.18      0.00
   -2    7   24      0.18      0.00
    2   -7  -23     -0.58      0.01
    2   -7  -23     -0.58      0.01
   -2    7   23     -0.58     -0.01
    2   -7  -22      0.32      0.01
   -2    7   22      0.32     -0.01
    2   -7  -22      0.32      0.01
    2   -7  -21      0.45      0.02
   -2    7   21      0.45     -0.02
    2   -7  -21      0.45      0.02
    2   -7  -20     -0.10      0.01
    2   -7  -20     -0.10      0.01
   -2    7   20     -0.10     -0.01
    2   -7  -19      1.11      0.00
    2   -7  -19      1.11      0.00
   -2    7   19      1.11      0.00
   -2    7   18     -0.17      0.00
    2   -7  -18     -0.17      0.00
    2   -7  -18     -0.17      0.00
   -2    7   17     -1.48      0.00
    2   -7  -17     -1.48      0.00
    2   -7  -17     -1.48      0.00
    2   -7  -16      1.78      0.01
    2   -7  -16      1.78      0.01
   -2    7   16      1.78     -0.01
   -2    7   15      0.67     -0.01
    2   -7  -15      0.67      0.01
    2   -7  -15      0.67      0.01
   -2    7   14     -2.45      0.00
    2   -7  -14     -2.45      0.00
    2   -7  -14     -2.45      0.00
    2   -7  -13      1.70     -0.01
    2   -7  -13      1.70     -0.01
   -2    7   13      1.70      0.01
   -2    7   12      1.63     -0.01
    2   -7  -12      1.63      0.01
    2   -7  -12      1.63      0.01
    2   -7  -11     -2.90      0.01
    2   -7  -11     -2.90      0.01
   -2    7   11     -2.90     -0.01
   -2    7   10      1.42      0.00
    2   -7  -10      1.42      0.00
    2   -7  -10      1.42      0.00
   -2    7    9      2.42      0.00
    2   -7   -9      2.42      0.00
    2   -7   -9      2.42      0.00
    2   -7   -8     -3.10      0.00
    2   -7   -8     -3.10      0.00
    2   -7   -7      0.87     -0.01
    2   -7   -7      0.87     -0.01
    2   -7   -6      2.72      0.00
    2   -7   -6      2.72      0.00
   -2    7    6      2.72      0.00
    2   -7   -5     -3.07      0.00
    2   -7   -5     -3.07      0.00
   -2    7    5     -3.07      0.00
   -2    7    4      0.19      0.01
    2   -7   -4      0.19     -0.01
    2   -7   -4      0.19     -0.01
    2   -7   -3      2.46      0.00
   -2    7    3      2.46      0.00
    2   -7   -3      2.46      0.00
   -2    7    2     -2.55      0.00
    2   -7   -2     -2.55      0.00
    2   -7   -2     -2.55      0.00
   -2    7    1      0.02      0.00
    2   -7   -1      0.02      0.00
   -2    7    0      2.16     -0.01
    2   -7    0      2.16      0.01
    2   -7    1     -1.85      0.01
   -2    7   -1     -1.85     -0.01
   -2    7   -1     -1.85     -0.01
   -2    7   -1     -1.85     -0.01
   -2    7   -2     -0.23      0.00
    2   -7    2     -0.23      0.00
   -2    7   -2     -0.23      0.00
   -2    7   -2     -0.23      0.00
   -2    7   -3      1.40      0.01
   -2    7   -3      1.40      0.01
   -2    7   -3      1.40      0.01
    2   -7    3      1.40     -0.01
   -2    7   -4     -1.35      0.00
   -2    7   -4     -1.35      0.00
    2   -7    4     -1.35      0.00
   -2    7   -4     -1.35      0.00
   -2    7   -5     -0.23     -0.01
    2   -7    5     -0.23      0.01
   -2    7   -5     -0.23     -0.01
   -2    7   -5     -0.23     -0.01
    2   -7    6      0.92      0.01
   -2    7   -6      0.92     -0.01
   -2    7   -6      0.92     -0.01
   -2    7   -6      0.92     -0.01
    2   -7    6      0.92      0.01
   -2    7   -7     -0.95      0.00
   -2    7   -7     -0.95      0.00
   -2    7   -7     -0.95      0.00
    2   -7    7     -0.95      0.00
    2   -7    7     -0.95      0.00
   -2    7   -8     -0.46     -0.01
   -2    7   -8     -0.46     -0.01
   -2    7   -8     -0.46     -0.01
    2   -7    8     -0.46      0.01
    2   -7    8     -0.46      0.01
   -2    7   -9     -0.06      0.00
    2   -7    9     -0.06      0.00
   -2    7   -9     -0.06      0.00
   -2    7   -9     -0.06      0.00
    2   -7    9     -0.06      0.00
   -2    7  -10     -1.07      0.01
    2   -7   10     -1.07     -0.01
   -2    7  -10     -1.07      0.01
   -2    7  -10     -1.07      0.01
   -2    7  -11     -0.23      0.02
    2   -7   11     -0.23     -0.02
   -2    7  -11     -0.23      0.02
    2   -7   11     -0.23     -0.02
   -2    7  -11     -0.23      0.02
   -2    7  -12      0.07      0.00
    2   -7   12      0.07      0.00
   -2    7  -12      0.07      0.00
   -2    7  -12      0.07      0.00
    2   -7   12      0.07      0.00
   -2    7  -13     -0.52     -0.01
    2   -7   13     -0.52      0.01
   -2    7  -13     -0.52     -0.01
    2   -7   13     -0.52      0.01
   -2    7  -13     -0.52     -0.01
   -2    7  -14     -0.05      0.01
    2   -7   14     -0.05     -0.01
   -2    7  -14     -0.05      0.01
    2   -7   14     -0.05     -0.01
   -2    7  -14     -0.05      0.01
    2   -7   15     -0.22     -0.03
   -2    7  -15     -0.22      0.03
   -2    7  -15     -0.22      0.03
   -2    7  -15     -0.22      0.03
    2   -7   15     -0.22     -0.03
    2   -7   16     -0.22     -0.01
   -2    7  -16     -0.22      0.01
   -2    7  -16     -0.22      0.01
   -2    7  -16     -0.22      0.01
    2   -7   16     -0.22     -0.01
    2   -7   17      0.48      0.01
   -2    7  -17      0.48     -0.01
   -2    7  -17      0.48     -0.01
    2   -7   17      0.48      0.01
   -2    7  -17      0.48     -0.01
   -2    7  -18     -0.04      0.00
   -2    7  -18     -0.04      0.00
   -2    7  -18     -0.04      0.00
    2   -7   18     -0.04      0.00
    2   -7   18     -0.04      0.00
   -2    7  -19     -0.46      0.01
    2   -7   19     -0.46     -0.01
   -2    7  -19     -0.46      0.01
   -2    7  -19     -0.46      0.01
    2   -7   19     -0.46     -0.01
    2   -6  -24      0.16      0.02
    2   -6  -24      0.16      0.02
   -2    6   24      0.16     -0.02
   -2    6   23      0.13      0.00
    2   -6  -23      0.13      0.00
    2   -6  -23      0.13      0.00
    2   -6  -22      0.61     -0.01
   -2    6   22      0.61      0.01
    2   -6  -22      0.61     -0.01
    2   -6  -21     -0.27      0.01
   -2    6   21     -0.27     -0.01
    2   -6  -21     -0.27      0.01
    2   -6  -20     -0.01      0.02
   -2    6   20     -0.01     -0.02
    2   -6  -19      1.40      0.01
   -2    6   19      1.40     -0.01
    2   -6  -19      1.40      0.01
    2   -6  -18     -0.59      0.00
    2   -6  -18     -0.59      0.00
    2   -6  -18     -0.59      0.00
   -2    6   18     -0.59      0.00
   -2    6   17     -0.48     -0.01
    2   -6  -17     -0.48      0.01
    2   -6  -17     -0.48      0.01
    2   -6  -16      2.26      0.01
    2   -6  -16      2.26      0.01
    2   -6  -16      2.26      0.01
   -2    6   16      2.26     -0.01
    2   -6  -15     -1.10      0.00
    2   -6  -15     -1.10      0.00
   -2    6   15     -1.10      0.00
    2   -6  -14     -1.78      0.00
   -2    6   14     -1.78      0.00
    2   -6  -14     -1.78      0.00
    2   -6  -13      3.31      0.01
    2   -6  -13      3.31      0.01
   -2    6   13      3.31     -0.01
    2   -6  -12     -0.09      0.02
    2   -6  -12     -0.09      0.02
   -2    6   12     -0.09     -0.02
    2   -6  -11     -2.58      0.00
   -2    6   11     -2.58      0.00
    2   -6  -11     -2.58      0.00
    2   -6  -10      3.52     -0.01
    2   -6  -10      3.52     -0.01
   -2    6   10      3.52      0.01
    2   -6   -9      0.38      0.00
    2   -6   -9      0.38      0.00
   -2    6    9      0.38      0.00
    2   -6   -8     -3.38      0.00
    2   -6   -8     -3.38      0.00
   -2    6    8     -3.38      0.00
    2   -6   -7      3.95     -0.01
    2   -6   -7      3.95     -0.01
   -2    6    6      1.34      0.00
    2   -6   -6      1.34      0.00
    2   -6   -6      1.34      0.00
   -2    6    5     -4.25      0.00
    2   -6   -5     -4.25      0.00
    2   -6   -5     -4.25      0.00
    2   -6   -4      3.09     -0.01
   -2    6    4      3.09      0.01
    2   -6   -4      3.09     -0.01
    2   -6   -3      1.82      0.00
   -2    6    3      1.82      0.00
    2   -6   -3      1.82      0.00
    2   -6   -2     -4.42      0.00
    2   -6   -2     -4.42      0.00
   -2    6    2     -4.42      0.00
   -2    6    1      1.99      0.00
    2   -6   -1      1.99      0.00
    2   -6   -1      1.99      0.00
   -2    6    0      2.48     -0.01
    2   -6    0      2.48      0.01
   -2    6   -1     -3.12     -0.01
   -2    6   -1     -3.12     -0.01
   -2    6   -1     -3.12     -0.01
    2   -6    1     -3.12      0.01
   -2    6   -2      0.87      0.00
   -2    6   -2      0.87      0.00
    2   -6    2      0.87      0.00
   -2    6   -2      0.87      0.00
    2   -6    3      1.92      0.00
   -2    6   -3      1.92      0.00
   -2    6   -3      1.92      0.00
   -2    6   -3      1.92      0.00
   -2    6   -4     -1.83     -0.01
   -2    6   -4     -1.83     -0.01
    2   -6    4     -1.83      0.01
   -2    6   -4     -1.83     -0.01
   -2    6   -5      0.48     -0.01
   -2    6   -5      0.48     -0.01
   -2    6   -5      0.48     -0.01
    2   -6    5      0.48      0.01
    2   -6    5      0.48      0.01
    2   -6    6      1.15     -0.01
   -2    6   -6      1.15      0.01
   -2    6   -6      1.15      0.01
   -2    6   -6      1.15      0.01
    2   -6    6      1.15     -0.01
   -2    6   -7     -1.29      0.01
   -2    6   -7     -1.29      0.01
    2   -6    7     -1.29     -0.01
   -2    6   -7     -1.29      0.01
    2   -6    7     -1.29     -0.01
   -2    6   -8      0.01     -0.01
    2   -6    8      0.01      0.01
   -2    6   -8      0.01     -0.01
    2   -6    8      0.01      0.01
   -2    6   -8      0.01     -0.01
   -2    6   -9      0.31     -0.01
   -2    6   -9      0.31     -0.01
    2   -6    9      0.31      0.01
    2   -6    9      0.31      0.01
   -2    6   -9      0.31     -0.01
   -2    6  -10     -1.06      0.00
    2   -6   10     -1.06      0.00
   -2    6  -10     -1.06      0.00
   -2    6  -10     -1.06      0.00
    2   -6   10     -1.06      0.00
   -2    6  -11     -0.09      0.01
    2   -6   11     -0.09     -0.01
    2   -6   11     -0.09     -0.01
   -2    6  -11     -0.09      0.01
   -2    6  -11     -0.09      0.01
   -2    6  -12      0.03      0.00
    2   -6   12      0.03      0.00
    2   -6   12      0.03      0.00
   -2    6  -12      0.03      0.00
   -2    6  -12      0.03      0.00
   -2    6  -13     -0.67      0.01
   -2    6  -13     -0.67      0.01
   -2    6  -13     -0.67      0.01
    2   -6   13     -0.67     -0.01
    2   -6   13     -0.67     -0.01
   -2    6  -14     -0.15      0.03
    2   -6   14     -0.15     -0.03
   -2    6  -14     -0.15      0.03
   -2    6  -14     -0.15      0.03
   -2    6  -15     -0.13      0.01
    2   -6   15     -0.13     -0.01
   -2    6  -15     -0.13      0.01
   -2    6  -15     -0.13      0.01
    2   -6   15     -0.13     -0.01
   -2    6  -16      0.03     -0.03
   -2    6  -16      0.03     -0.03
    2   -6   16      0.03      0.03
   -2    6  -17      0.27      0.00
    2   -6   17      0.27      0.00
   -2    6  -17      0.27      0.00
   -2    6  -17      0.27      0.00
   -2    6  -18     -0.30      0.02
   -2    6  -18     -0.30      0.02
   -2    6  -18     -0.30      0.02
    2   -6   18     -0.30     -0.02
   -2    6  -19     -0.08      0.01
   -2    6  -19     -0.08      0.01
   -2    6  -19     -0.08      0.01
    2   -6   19     -0.08     -0.01
    2   -6   20      0.28      0.01
   -2    6  -20      0.28     -0.01
   -2    6  -20      0.28     -0.01
   -2    6  -20      0.28     -0.01
    2   -6   20      0.28      0.01
    2   -5  -24     -0.32      0.01
    2   -5  -24     -0.32      0.01
   -2    5   24     -0.32     -0.01
    2   -5  -23      0.23      0.01
   -2    5   23      0.23     -0.01
    2   -5  -23      0.23      0.01
    2   -5  -22      0.80      0.02
   -2    5   22      0.80     -0.02
    2   -5  -22      0.80      0.02
   -2    5   21      0.01     -0.01
    2   -5  -21      0.01      0.01
    2   -5  -21      0.01      0.01
    2   -5  -20      0.44      0.00
   -2    5   20      0.44      0.00
    2   -5  -20      0.44      0.00
   -2    5   19      0.56      0.01
    2   -5  -19      0.56     -0.01
    2   -5  -19      0.56     -0.01
    2   -5  -18     -1.11      0.00
    2   -5  -18     -1.11      0.00
    2   -5  -18     -1.11      0.00
   -2    5   18     -1.11      0.00
    2   -5  -17      0.94      0.02
   -2    5   17      0.94     -0.02
    2   -5  -17      0.94      0.02
    2   -5  -17      0.94      0.02
    2   -5  -16      1.79      0.01
    2   -5  -16      1.79      0.01
    2   -5  -16      1.79      0.01
   -2    5   16      1.79     -0.01
    2   -5  -15     -2.45      0.00
    2   -5  -15     -2.45      0.00
   -2    5   15     -2.45      0.00
    2   -5  -14      0.13      0.00
    2   -5  -14      0.13      0.00
    2   -5  -14      0.13      0.00
   -2    5   14      0.13      0.00
    2   -5  -13      3.37      0.01
   -2    5   13      3.37     -0.01
    2   -5  -13      3.37      0.01
   -2    5   12     -2.56      0.00
    2   -5  -12     -2.56      0.00
    2   -5  -12     -2.56      0.00
   -2    5   11     -0.75      0.00
    2   -5  -11     -0.75      0.00
    2   -5  -11     -0.75      0.00
    2   -5  -10      4.80      0.02
    2   -5  -10      4.80      0.02
   -2    5   10      4.80     -0.02
    2   -5   -9     -2.02      0.02
   -2    5    9     -2.02     -0.02
    2   -5   -9     -2.02      0.02
    2   -5   -8     -1.57      0.00
    2   -5   -8     -1.57      0.00
   -2    5    8     -1.57      0.00
    2   -5   -7      5.57     -0.01
   -2    5    7      5.57      0.01
    2   -5   -7      5.57     -0.01
    2   -5   -6     -2.12      0.00
    2   -5   -6     -2.12      0.00
   -2    5    5     -3.27      0.01
    2   -5   -5     -3.27     -0.01
    2   -5   -5     -3.27     -0.01
    2   -5   -4      5.92     -0.01
   -2    5    4      5.92      0.01
    2   -5   -4      5.92     -0.01
   -2    5    3     -0.97     -0.01
    2   -5   -3     -0.97      0.01
    2   -5   -3     -0.97      0.01
   -2    5    2     -4.23     -0.01
    2   -5   -2     -4.23      0.01
    2   -5   -2     -4.23      0.01
   -2    5    1      5.01     -0.01
    2   -5   -1      5.01      0.01
    2   -5   -1      5.01      0.01
   -2    5    0      0.08      0.00
    2   -5    0      0.08      0.00
   -2    5   -1     -4.22      0.00
    2   -5    1     -4.22      0.00
   -2    5   -1     -4.22      0.00
   -2    5   -1     -4.22      0.00
   -2    5   -2      3.82     -0.01
   -2    5   -2      3.82     -0.01
    2   -5    2      3.82      0.01
   -2    5   -3      1.58     -0.01
   -2    5   -3      1.58     -0.01
   -2    5   -3      1.58     -0.01
    2   -5    3      1.58      0.01
    2   -5    3      1.58      0.01
    2   -5    4     -2.96     -0.01
   -2    5   -4     -2.96      0.01
   -2    5   -4     -2.96      0.01
   -2    5   -4     -2.96      0.01
    2   -5    4     -2.96     -0.01
   -2    5   -5      1.91      0.00
   -2    5   -5      1.91      0.00
    2   -5    5      1.91      0.00
   -2    5   -5      1.91      0.00
    2   -5    5      1.91      0.00
    2   -5    6      1.33      0.01
   -2    5   -6      1.33     -0.01
   -2    5   -6      1.33     -0.01
    2   -5    6      1.33      0.01
   -2    5   -6      1.33     -0.01
   -2    5   -7     -1.68      0.00
    2   -5    7     -1.68      0.00
   -2    5   -7     -1.68      0.00
    2   -5    7     -1.68      0.00
   -2    5   -7     -1.68      0.00
    2   -5    8      1.00     -0.01
   -2    5   -8      1.00      0.01
   -2    5   -8      1.00      0.01
   -2    5   -8      1.00      0.01
    2   -5    8      1.00     -0.01
   -2    5   -9      0.68      0.01
    2   -5    9      0.68     -0.01
    2   -5    9      0.68     -0.01
   -2    5   -9      0.68      0.01
   -2    5   -9      0.68      0.01
    2   -5   10     -1.24      0.00
   -2    5  -10     -1.24      0.00
    2   -5   10     -1.24      0.00
   -2    5  -10     -1.24      0.00
   -2    5  -10     -1.24      0.00
   -2    5  -11      0.21      0.00
    2   -5   11      0.21      0.00
    2   -5   11      0.21      0.00
   -2    5  -11      0.21      0.00
   -2    5  -11      0.21      0.00
   -2    5  -12      0.16      0.00
   -2    5  -12      0.16      0.00
   -2    5  -12      0.16      0.00
    2   -5   12      0.16      0.00
   -2    5  -13     -0.66      0.00
    2   -5   13     -0.66      0.00
   -2    5  -13     -0.66      0.00
   -2    5  -13     -0.66      0.00
   -2    5  -14      0.05      0.00
   -2    5  -14      0.05      0.00
   -2    5  -14      0.05      0.00
    2   -5   14      0.05      0.00
   -2    5  -15      0.06      0.00
    2   -5   15      0.06      0.00
   -2    5  -15      0.06      0.00
   -2    5  -15      0.06      0.00
   -2    5  -16      0.02      0.02
   -2    5  -16      0.02      0.02
    2   -5   16      0.02     -0.02
   -2    5  -16      0.02      0.02
   -2    5  -17      0.06      0.02
   -2    5  -17      0.06      0.02
   -2    5  -17      0.06      0.02
   -2    5  -18     -0.21     -0.01
   -2    5  -18     -0.21     -0.01
   -2    5  -18     -0.21     -0.01
    2   -5   18     -0.21      0.01
   -2    5  -19      0.21     -0.02
    2   -5   19      0.21      0.02
   -2    5  -19      0.21     -0.02
   -2    5  -19      0.21     -0.02
   -2    5  -20      0.19      0.00
   -2    5  -20      0.19      0.00
    2   -5   20      0.19      0.00
   -2    5  -20      0.19      0.00
    2   -5   21     -0.27      0.00
   -2    5  -21     -0.27      0.00
   -2    5  -21     -0.27      0.00
   -2    5  -21     -0.27      0.00
    2   -4  -24     -0.09      0.01
    2   -4  -24     -0.09      0.01
   -2    4   24     -0.09     -0.01
    2   -4  -23      0.28      0.01
   -2    4   23      0.28     -0.01
    2   -4  -23      0.28      0.01
    2   -4  -22      0.09      0.00
    2   -4  -22      0.09      0.00
   -2    4   22      0.09      0.00
    2   -4  -21     -0.06      0.01
    2   -4  -21     -0.06      0.01
   -2    4   21     -0.06     -0.01
   -2    4   20      0.88     -0.01
    2   -4  -20      0.88      0.01
    2   -4  -20      0.88      0.01
    2   -4  -19     -0.02      0.00
    2   -4  -19     -0.02      0.00
   -2    4   19     -0.02      0.00
    2   -4  -18     -1.04      0.00
    2   -4  -18     -1.04      0.00
    2   -4  -18     -1.04      0.00
   -2    4   18     -1.04      0.00
    2   -4  -17      1.50      0.00
    2   -4  -17      1.50      0.00
   -2    4   17      1.50      0.00
    2   -4  -17      1.50      0.00
    2   -4  -16      0.43     -0.01
    2   -4  -16      0.43     -0.01
    2   -4  -16      0.43     -0.01
   -2    4   16      0.43      0.01
    2   -4  -15     -2.30      0.00
   -2    4   15     -2.30      0.00
    2   -4  -15     -2.30      0.00
    2   -4  -15     -2.30      0.00
    2   -4  -14      2.06      0.01
    2   -4  -14      2.06      0.01
    2   -4  -14      2.06      0.01
   -2    4   14      2.06     -0.01
    2   -4  -13      1.64      0.01
    2   -4  -13      1.64      0.01
   -2    4   13      1.64     -0.01
    2   -4  -12     -3.40      0.00
    2   -4  -12     -3.40      0.00
    2   -4  -12     -3.40      0.00
   -2    4   12     -3.40      0.00
    2   -4  -11      2.31      0.00
    2   -4  -11      2.31      0.00
    2   -4  -11      2.31      0.00
   -2    4   11      2.31      0.00
    2   -4  -10      3.25      0.00
    2   -4  -10      3.25      0.00
    2   -4  -10      3.25      0.00
   -2    4   10      3.25      0.00
    2   -4   -9     -4.68      0.00
    2   -4   -9     -4.68      0.00
   -2    4    9     -4.68      0.00
    2   -4   -8      1.59      0.01
    2   -4   -8      1.59      0.01
   -2    4    8      1.59     -0.01
    2   -4   -7      5.45      0.02
   -2    4    7      5.45     -0.02
    2   -4   -6     -4.63      0.01
    2   -4   -6     -4.63      0.01
    2   -4   -5      0.19     -0.01
    2   -4   -5      0.19     -0.01
    2   -4   -4      5.98      0.00
    2   -4   -4      5.98      0.00
   -2    4    4      5.98      0.00
   -2    4    3     -4.86      0.00
    2   -4   -3     -4.86      0.00
    2   -4   -3     -4.86      0.00
    2   -4   -2     -1.09      0.00
    2   -4   -2     -1.09      0.00
   -2    4    2     -1.09      0.00
    2   -4   -1      6.63      0.00
    2   -4   -1      6.63      0.00
   -2    4    1      6.63      0.00
    2   -4    0     -3.99      0.01
   -2    4    0     -3.99     -0.01
    2   -4    1     -2.43      0.00
   -2    4   -1     -2.43      0.00
   -2    4   -2      6.61      0.00
   -2    4   -2      6.61      0.00
    2   -4    2      6.61      0.00
   -2    4   -2      6.61      0.00
    2   -4    2      6.61      0.00
   -2    4   -3     -1.42      0.00
   -2    4   -3     -1.42      0.00
   -2    4   -3     -1.42      0.00
    2   -4    3     -1.42      0.00
    2   -4    3     -1.42      0.00
   -2    4   -4     -2.80      0.00
   -2    4   -4     -2.80      0.00
   -2    4   -4     -2.80      0.00
    2   -4    4     -2.80      0.00
    2   -4    4     -2.80      0.00
   -2    4   -5      4.70      0.00
   -2    4   -5      4.70      0.00
    2   -4    5      4.70      0.00
    2   -4    5      4.70      0.00
   -2    4   -5      4.70      0.00
   -2    4   -6      0.25      0.02
   -2    4   -6      0.25      0.02
    2   -4    6      0.25     -0.02
   -2    4   -6      0.25      0.02
    2   -4    6      0.25     -0.02
    2   -4    7     -2.23     -0.01
   -2    4   -7     -2.23      0.01
   -2    4   -7     -2.23      0.01
   -2    4   -7     -2.23      0.01
    2   -4    7     -2.23     -0.01
   -2    4   -8      2.50     -0.01
    2   -4    8      2.50      0.01
   -2    4   -8      2.50     -0.01
   -2    4   -8      2.50     -0.01
    2   -4    8      2.50      0.01
    2   -4    9      0.57      0.01
   -2    4   -9      0.57     -0.01
   -2    4   -9      0.57     -0.01
   -2    4   -9      0.57     -0.01
    2   -4    9      0.57      0.01
   -2    4  -10     -1.40      0.00
    2   -4   10     -1.40      0.00
   -2    4  -10     -1.40      0.00
   -2    4  -10     -1.40      0.00
   -2    4  -11      1.01      0.00
   -2    4  -11      1.01      0.00
    2   -4   11      1.01      0.00
   -2    4  -11      1.01      0.00
    2   -4   12      0.20     -0.01
   -2    4  -12      0.20      0.01
   -2    4  -12      0.20      0.01
   -2    4  -12      0.20      0.01
   -2    4  -13     -0.77      0.00
    2   -4   13     -0.77      0.00
   -2    4  -13     -0.77      0.00
   -2    4  -13     -0.77      0.00
   -2    4  -14      0.36     -0.01
    2   -4   14      0.36      0.01
   -2    4  -14      0.36     -0.01
   -2    4  -14      0.36     -0.01
   -2    4  -15      0.16     -0.01
   -2    4  -15      0.16     -0.01
   -2    4  -15      0.16     -0.01
    2   -4   15      0.16      0.01
    2   -4   16      0.00     -0.01
   -2    4  -16      0.00      0.01
   -2    4  -16      0.00      0.01
   -2    4  -16      0.00      0.01
   -2    4  -17      0.22      0.01
   -2    4  -17      0.22      0.01
    2   -4   17      0.22     -0.01
   -2    4  -17      0.22      0.01
   -2    4  -18     -0.02     -0.01
   -2    4  -18     -0.02     -0.01
   -2    4  -18     -0.02     -0.01
   -2    4  -19      0.12      0.00
   -2    4  -19      0.12      0.00
    2   -4   19      0.12      0.00
   -2    4  -19      0.12      0.00
    2   -4   20      0.02     -0.01
   -2    4  -20      0.02      0.01
   -2    4  -20      0.02      0.01
   -2    4  -20      0.02      0.01
   -2    4  -21     -0.08     -0.01
   -2    4  -21     -0.08     -0.01
    2   -4   21     -0.08      0.01
   -2    4  -21     -0.08     -0.01
    2   -3  -23      0.13      0.00
   -2    3   23      0.13      0.00
    2   -3  -23      0.13      0.00
    2   -3  -22     -0.42     -0.01
    2   -3  -22     -0.42     -0.01
   -2    3   22     -0.42      0.01
    2   -3  -21     -0.09      0.00
   -2    3   21     -0.09      0.00
    2   -3  -21     -0.09      0.00
    2   -3  -20      0.64     -0.01
    2   -3  -20      0.64     -0.01
   -2    3   20      0.64      0.01
    2   -3  -19     -0.42     -0.01
    2   -3  -19     -0.42     -0.01
    2   -3  -19     -0.42     -0.01
   -2    3   19     -0.42      0.01
   -2    3   18     -0.25      0.00
    2   -3  -18     -0.25      0.00
    2   -3  -18     -0.25      0.00
    2   -3  -18     -0.25      0.00
    2   -3  -17      1.43      0.00
    2   -3  -17      1.43      0.00
    2   -3  -17      1.43      0.00
   -2    3   17      1.43      0.00
   -2    3   16     -0.92      0.01
    2   -3  -16     -0.92     -0.01
    2   -3  -16     -0.92     -0.01
    2   -3  -16     -0.92     -0.01
   -2    3   15     -1.22      0.01
    2   -3  -15     -1.22     -0.01
    2   -3  -15     -1.22     -0.01
    2   -3  -15     -1.22     -0.01
    2   -3  -14      2.76      0.00
    2   -3  -14      2.76      0.00
   -2    3   14      2.76      0.00
    2   -3  -14      2.76      0.00
    2   -3  -13     -0.64      0.00
   -2    3   13     -0.64      0.00
    2   -3  -13     -0.64      0.00
    2   -3  -13     -0.64      0.00
    2   -3  -12     -2.54      0.00
    2   -3  -12     -2.54      0.00
    2   -3  -12     -2.54      0.00
   -2    3   12     -2.54      0.00
    2   -3  -11      3.97      0.01
    2   -3  -11      3.97      0.01
    2   -3  -11      3.97      0.01
   -2    3   11      3.97     -0.01
    2   -3  -10      0.35      0.01
   -2    3   10      0.35     -0.01
    2   -3  -10      0.35      0.01
    2   -3  -10      0.35      0.01
   -2    3    9     -3.86      0.00
    2   -3   -9     -3.86      0.00
    2   -3   -9     -3.86      0.00
    2   -3   -9     -3.86      0.00
    2   -3   -8      4.96      0.01
   -2    3    8      4.96     -0.01
    2   -3   -8      4.96      0.01
    2   -3   -8      4.96      0.01
    2   -3   -7      1.65      0.01
    2   -3   -7      1.65      0.01
   -2    3    7      1.65     -0.01
    2   -3   -7      1.65      0.01
    2   -3   -6     -6.15      0.00
   -2    3    6     -6.15      0.00
    2   -3   -6     -6.15      0.00
    2   -3   -5      4.37      0.00
    2   -3   -5      4.37      0.00
    2   -3   -5      4.37      0.00
    2   -3   -4      3.73      0.01
    2   -3   -4      3.73      0.01
    2   -3   -4      3.73      0.01
    2   -3   -3     -6.47      0.00
    2   -3   -2      3.84      0.00
   -2    3   -1      1.88      0.00
   -2    3   -1      1.88      0.00
   -2    3   -2      6.02      0.00
   -2    3   -2      6.02      0.00
    2   -3    2      6.02      0.00
   -2    3   -3     -5.48      0.01
    2   -3    3     -5.48     -0.01
   -2    3   -3     -5.48      0.01
    2   -3    3     -5.48     -0.01
   -2    3   -3     -5.48      0.01
   -2    3   -4      0.28      0.00
   -2    3   -4      0.28      0.00
    2   -3    4      0.28      0.00
    2   -3    4      0.28      0.00
   -2    3   -4      0.28      0.00
    2   -3    5      6.26      0.01
   -2    3   -5      6.26     -0.01
   -2    3   -5      6.26     -0.01
   -2    3   -5      6.26     -0.01
    2   -3    5      6.26      0.01
    2   -3    6     -2.62     -0.01
   -2    3   -6     -2.62      0.01
    2   -3    6     -2.62     -0.01
   -2    3   -6     -2.62      0.01
   -2    3   -6     -2.62      0.01
   -2    3   -7     -0.88      0.01
   -2    3   -7     -0.88      0.01
    2   -3    7     -0.88     -0.01
    2   -3    7     -0.88     -0.01
   -2    3   -7     -0.88      0.01
   -2    3   -8      4.33      0.00
   -2    3   -8      4.33      0.00
   -2    3   -8      4.33      0.00
    2   -3    8      4.33      0.00
   -2    3   -9     -1.04      0.00
    2   -3    9     -1.04      0.00
   -2    3   -9     -1.04      0.00
   -2    3   -9     -1.04      0.00
   -2    3  -10     -1.25      0.01
   -2    3  -10     -1.25      0.01
   -2    3  -10     -1.25      0.01
    2   -3   10     -1.25     -0.01
   -2    3  -11      2.31      0.00
    2   -3   11      2.31      0.00
   -2    3  -11      2.31      0.00
   -2    3  -11      2.31      0.00
   -2    3  -12     -0.26     -0.01
   -2    3  -12     -0.26     -0.01
   -2    3  -12     -0.26     -0.01
    2   -3   12     -0.26      0.01
   -2    3  -13     -0.93     -0.02
   -2    3  -13     -0.93     -0.02
    2   -3   13     -0.93      0.02
   -2    3  -13     -0.93     -0.02
   -2    3  -14      0.92     -0.02
   -2    3  -14      0.92     -0.02
   -2    3  -14      0.92     -0.02
    2   -3   14      0.92      0.02
   -2    3  -15      0.12      0.01
   -2    3  -15      0.12      0.01
    2   -3   15      0.12     -0.01
   -2    3  -15      0.12      0.01
   -2    3  -16     -0.13      0.01
   -2    3  -16     -0.13      0.01
   -2    3  -16     -0.13      0.01
    2   -3   16     -0.13     -0.01
   -2    3  -17      0.39     -0.01
   -2    3  -17      0.39     -0.01
    2   -3   17      0.39      0.01
   -2    3  -17      0.39     -0.01
   -2    3  -18      0.14     -0.01
   -2    3  -18      0.14     -0.01
   -2    3  -18      0.14     -0.01
    2   -3   18      0.14      0.01
   -2    3  -19      0.24      0.00
   -2    3  -19      0.24      0.00
    2   -3   19      0.24      0.00
   -2    3  -19      0.24      0.00
   -2    3  -20      0.21      0.00
    2   -3   20      0.21      0.00
   -2    3  -20      0.21      0.00
   -2    3  -20      0.21      0.00
   -2    3  -21     -0.02      0.00
    2   -3   21     -0.02      0.00
   -2    3  -21     -0.02      0.00
   -2    3  -21     -0.02      0.00
   -2    3  -22     -0.12      0.01
   -2    3  -22     -0.12      0.01
    2   -3   22     -0.12     -0.01
    2   -2  -23     -0.06     -0.01
   -2    2   23     -0.06      0.01
    2   -2  -23     -0.06     -0.01
    2   -2  -22     -0.17      0.00
    2   -2  -22     -0.17      0.00
   -2    2   22     -0.17      0.00
    2   -2  -21      0.08      0.01
    2   -2  -21      0.08      0.01
   -2    2   21      0.08     -0.01
    2   -2  -20     -0.11     -0.01
   -2    2   20     -0.11      0.01
    2   -2  -20     -0.11     -0.01
   -2    2   19     -0.68      0.01
    2   -2  -19     -0.68     -0.01
    2   -2  -19     -0.68     -0.01
    2   -2  -18      0.44      0.00
    2   -2  -18      0.44      0.00
    2   -2  -18      0.44      0.00
    2   -2  -17      0.87     -0.01
    2   -2  -17      0.87     -0.01
    2   -2  -17      0.87     -0.01
   -2    2   17      0.87      0.01
    2   -2  -16     -1.32     -0.01
    2   -2  -16     -1.32     -0.01
    2   -2  -16     -1.32     -0.01
   -2    2   16     -1.32      0.01
    2   -2  -15      0.22      0.00
    2   -2  -15      0.22      0.00
    2   -2  -15      0.22      0.00
   -2    2   15      0.22      0.00
    2   -2  -14      2.01      0.00
    2   -2  -14      2.01      0.00
   -2    2   14      2.01      0.00
    2   -2  -14      2.01      0.00
    2   -2  -13     -2.09      0.00
    2   -2  -13     -2.09      0.00
    2   -2  -13     -2.09      0.00
   -2    2   13     -2.09      0.00
    2   -2  -12     -0.30      0.00
    2   -2  -12     -0.30      0.00
    2   -2  -12     -0.30      0.00
   -2    2   12     -0.30      0.00
    2   -2  -11      3.59      0.00
    2   -2  -11      3.59      0.00
   -2    2   11      3.59      0.00
    2   -2  -11      3.59      0.00
    2   -2  -10     -2.96      0.01
    2   -2  -10     -2.96      0.01
    2   -2  -10     -2.96      0.01
   -2    2   10     -2.96     -0.01
    2   -2   -9     -1.61      0.01
    2   -2   -9     -1.61      0.01
    2   -2   -9     -1.61      0.01
   -2    2    9     -1.61     -0.01
    2   -2   -8      6.21      0.01
    2   -2   -8      6.21      0.01
    2   -2   -8      6.21      0.01
    2   -2   -8      6.21      0.01
   -2    2    8      6.21     -0.01
    2   -2   -7     -2.15      0.00
    2   -2   -7     -2.15      0.00
   -2    2    7     -2.15      0.00
    2   -2   -7     -2.15      0.00
    2   -2   -6     -4.13      0.00
   -2    2    6     -4.13      0.00
    2   -2   -6     -4.13      0.00
    2   -2   -6     -4.13      0.00
   -2    2    5      7.19     -0.01
    2   -2   -5      7.19      0.01
    2   -2   -5      7.19      0.01
    2   -2   -5      7.19      0.01
    2   -2   -4      0.00      0.01
    2   -2   -4      0.00      0.01
    2   -2   -3     -5.50      0.00
   -2    2   -2      1.73      0.00
   -2    2   -3     -8.20      0.00
   -2    2   -3     -8.20      0.00
   -2    2   -4      4.71      0.00
   -2    2   -4      4.71      0.00
    2   -2    4      4.71      0.00
    2   -2    4      4.71      0.00
    2   -2    5      4.40     -0.01
   -2    2   -5      4.40      0.01
   -2    2   -5      4.40      0.01
    2   -2    5      4.40     -0.01
    2   -2    6     -5.60     -0.01
    2   -2    6     -5.60     -0.01
   -2    2   -6     -5.60      0.01
   -2    2   -6     -5.60      0.01
   -2    2   -7      2.21     -0.01
    2   -2    7      2.21      0.01
   -2    2   -7      2.21     -0.01
    2   -2    8      4.40      0.00
   -2    2   -8      4.40      0.00
   -2    2   -8      4.40      0.00
   -2    2   -9     -3.04      0.01
   -2    2   -9     -3.04      0.01
    2   -2    9     -3.04     -0.01
   -2    2  -10      0.71      0.00
   -2    2  -10      0.71      0.00
    2   -2   10      0.71      0.00
   -2    2  -10      0.71      0.00
   -2    2  -11      3.10      0.00
   -2    2  -11      3.10      0.00
    2   -2   11      3.10      0.00
   -2    2  -11      3.10      0.00
   -2    2  -12     -1.70      0.00
   -2    2  -12     -1.70      0.00
    2   -2   12     -1.70      0.00
   -2    2  -12     -1.70      0.00
   -2    2  -13     -0.30      0.00
   -2    2  -13     -0.30      0.00
    2   -2   13     -0.30      0.00
   -2    2  -13     -0.30      0.00
   -2    2  -14      1.74      0.00
   -2    2  -14      1.74      0.00
    2   -2   14      1.74      0.00
   -2    2  -14      1.74      0.00
   -2    2  -15     -0.56     -0.01
   -2    2  -15     -0.56     -0.01
   -2    2  -15     -0.56     -0.01
    2   -2   15     -0.56      0.01
    2   -2   16     -0.35      0.02
   -2    2  -16     -0.35     -0.02
   -2    2  -16     -0.35     -0.02
   -2    2  -16     -0.35     -0.02
   -2    2  -17      0.75     -0.01
    2   -2   17      0.75      0.01
   -2    2  -17      0.75     -0.01
   -2    2  -17      0.75     -0.01
   -2    2  -18      0.16      0.00
   -2    2  -18      0.16      0.00
   -2    2  -18      0.16      0.00
    2   -2   18      0.16      0.00
    2   -2   19      0.16      0.00
   -2    2  -19      0.16      0.00
   -2    2  -19      0.16      0.00
   -2    2  -19      0.16      0.00
   -2    2  -20      0.36     -0.01
   -2    2  -20      0.36     -0.01
   -2    2  -20      0.36     -0.01
    2   -2   20      0.36      0.01
    2   -2   21      0.19      0.00
   -2    2  -21      0.19      0.00
   -2    2  -21      0.19      0.00
   -2    2  -21      0.19      0.00
   -2    2  -22     -0.02      0.00
   -2    2  -22     -0.02      0.00
   -2    2  -22     -0.02      0.00
    2   -2   22     -0.02      0.00
   -2    2  -23     -0.13      0.00
    2   -2   23     -0.13      0.00
   -2    2  -23     -0.13      0.00
   -2    2  -23     -0.13      0.00
    2   -1  -23     -0.28     -0.01
    2   -1  -23     -0.28     -0.01
    2   -1  -22     -0.28      0.00
    2   -1  -22     -0.28      0.00
   -2    1   22     -0.28      0.00
   -2    1   21      0.05      0.00
    2   -1  -21      0.05      0.00
    2   -1  -21      0.05      0.00
   -2    1   20     -0.13      0.01
    2   -1  -20     -0.13     -0.01
    2   -1  -20     -0.13     -0.01
    2   -1  -19     -0.29     -0.01
    2   -1  -19     -0.29     -0.01
    2   -1  -19     -0.29     -0.01
   -2    1   19     -0.29      0.01
    2   -1  -18      0.44      0.00
   -2    1   18      0.44      0.00
    2   -1  -18      0.44      0.00
    2   -1  -18      0.44      0.00
    2   -1  -17      0.01     -0.01
    2   -1  -17      0.01     -0.01
    2   -1  -17      0.01     -0.01
   -2    1   17      0.01      0.01
   -2    1   16     -0.96      0.00
    2   -1  -16     -0.96      0.00
    2   -1  -16     -0.96      0.00
    2   -1  -16     -0.96      0.00
    2   -1  -15      1.04      0.00
    2   -1  -15      1.04      0.00
    2   -1  -15      1.04      0.00
   -2    1   15      1.04      0.00
    2   -1  -14      0.78      0.00
    2   -1  -14      0.78      0.00
    2   -1  -14      0.78      0.00
   -2    1   14      0.78      0.00
    2   -1  -13     -2.12      0.00
    2   -1  -13     -2.12      0.00
    2   -1  -13     -2.12      0.00
   -2    1   13     -2.12      0.00
    2   -1  -12      1.09      0.00
    2   -1  -12      1.09      0.00
   -2    1   12      1.09      0.00
    2   -1  -12      1.09      0.00
   -2    1   11      1.53     -0.01
    2   -1  -11      1.53      0.01
    2   -1  -11      1.53      0.01
    2   -1  -11      1.53      0.01
    2   -1  -10     -3.56      0.00
    2   -1  -10     -3.56      0.00
    2   -1  -10     -3.56      0.00
   -2    1   10     -3.56      0.00
   -2    1    9      1.61      0.00
    2   -1   -9      1.61      0.00
    2   -1   -9      1.61      0.00
    2   -1   -9      1.61      0.00
    2   -1   -8      3.91      0.01
    2   -1   -8      3.91      0.01
    2   -1   -8      3.91      0.01
   -2    1    8      3.91     -0.01
    2   -1   -7     -5.30      0.01
    2   -1   -7     -5.30      0.01
   -2    1    7     -5.30     -0.01
    2   -1   -7     -5.30      0.01
    2   -1   -6     -0.10      0.01
    2   -1   -6     -0.10      0.01
    2   -1   -6     -0.10      0.01
   -2    1    6     -0.10     -0.01
    2   -1   -6     -0.10      0.01
    2   -1   -5      6.98      0.00
    2   -1   -5      6.98      0.00
    2   -1   -5      6.98      0.00
    2   -1   -5      6.98      0.00
   -2    1    5      6.98      0.00
    2   -1   -4     -3.91     -0.01
    2   -1   -4     -3.91     -0.01
    2   -1   -3     -1.78      0.00
   -2    1   -4      9.43      0.00
    2   -1    5     -0.56      0.00
   -2    1   -5     -0.56      0.00
   -2    1   -5     -0.56      0.00
    2   -1    5     -0.56      0.00
   -2    1   -6     -6.63     -0.01
   -2    1   -6     -6.63     -0.01
    2   -1    6     -6.63      0.01
    2   -1    7      5.35      0.00
   -2    1   -7      5.35      0.00
   -2    1   -7      5.35      0.00
   -2    1   -8      1.77      0.01
   -2    1   -8      1.77      0.01
    2   -1    8      1.77     -0.01
   -2    1   -9     -4.09      0.00
   -2    1   -9     -4.09      0.00
    2   -1    9     -4.09      0.00
   -2    1  -10      3.30      0.00
   -2    1  -10      3.30      0.00
    2   -1   10      3.30      0.00
   -2    1  -11      2.11     -0.01
   -2    1  -11      2.11     -0.01
    2   -1   11      2.11      0.01
   -2    1  -12     -2.52     -0.01
    2   -1   12     -2.52      0.01
   -2    1  -12     -2.52     -0.01
    2   -1   13      1.58      0.01
   -2    1  -13      1.58     -0.01
   -2    1  -13      1.58     -0.01
   -2    1  -14      1.48      0.00
   -2    1  -14      1.48      0.00
    2   -1   14      1.48      0.00
   -2    1  -14      1.48      0.00
   -2    1  -15     -1.58     -0.01
   -2    1  -15     -1.58     -0.01
    2   -1   15     -1.58      0.01
   -2    1  -15     -1.58     -0.01
   -2    1  -16      0.54     -0.01
   -2    1  -16      0.54     -0.01
    2   -1   16      0.54      0.01
   -2    1  -16      0.54     -0.01
    2   -1   17      1.02      0.01
   -2    1  -17      1.02     -0.01
   -2    1  -17      1.02     -0.01
   -2    1  -17      1.02     -0.01
   -2    1  -18     -0.63     -0.01
   -2    1  -18     -0.63     -0.01
    2   -1   18     -0.63      0.01
   -2    1  -18     -0.63     -0.01
   -2    1  -19      0.14     -0.02
    2   -1   19      0.14      0.02
   -2    1  -19      0.14     -0.02
   -2    1  -19      0.14     -0.02
   -2    1  -20      0.68      0.00
   -2    1  -20      0.68      0.00
   -2    1  -20      0.68      0.00
   -2    1  -21     -0.01      0.00
   -2    1  -21     -0.01      0.00
    2   -1   21     -0.01      0.00
   -2    1  -21     -0.01      0.00
   -2    1  -22     -0.09      0.00
   -2    1  -22     -0.09      0.00
   -2    1  -22     -0.09      0.00
    2   -1   22     -0.09      0.00
   -2    1  -23      0.26      0.00
   -2    1  -23      0.26      0.00
    2   -1   23      0.26      0.00
   -2    1  -23      0.26      0.00
    2    0  -22     -0.17      0.00
    2    0  -22     -0.17      0.00
    2    0  -21      0.03     -0.01
   -2    0   21      0.03      0.01
    2    0  -21      0.03     -0.01
   -2    0   20     -0.08      0.01
    2    0  -20     -0.08     -0.01
    2    0  -20     -0.08     -0.01
    2    0  -19     -0.28      0.00
   -2    0   19     -0.28      0.00
    2    0  -19     -0.28      0.00
    2    0  -19     -0.28      0.00
    2    0  -18     -0.08     -0.01
    2    0  -18     -0.08     -0.01
   -2    0   18     -0.08      0.01
    2    0  -18     -0.08     -0.01
    2    0  -17     -0.10     -0.01
    2    0  -17     -0.10     -0.01
    2    0  -17     -0.10     -0.01
   -2    0   17     -0.10      0.01
    2    0  -16      0.02      0.00
    2    0  -16      0.02      0.00
    2    0  -16      0.02      0.00
   -2    0   16      0.02      0.00
    2    0  -15      0.74      0.00
    2    0  -15      0.74      0.00
    2    0  -15      0.74      0.00
   -2    0   15      0.74      0.00
    2    0  -14     -0.75      0.00
   -2    0   14     -0.75      0.00
    2    0  -14     -0.75      0.00
    2    0  -14     -0.75      0.00
    2    0  -13     -1.33      0.00
   -2    0   13     -1.33      0.00
    2    0  -13     -1.33      0.00
    2    0  -13     -1.33      0.00
    2    0  -12      1.76      0.00
    2    0  -12      1.76      0.00
   -2    0   12      1.76      0.00
    2    0  -12      1.76      0.00
    2    0  -11     -0.28      0.00
    2    0  -11     -0.28      0.00
    2    0  -11     -0.28      0.00
   -2    0   11     -0.28      0.00
   -2    0   10     -2.58      0.00
    2    0  -10     -2.58      0.00
    2    0  -10     -2.58      0.00
    2    0  -10     -2.58      0.00
    2    0   -9      2.83      0.00
    2    0   -9      2.83      0.00
   -2    0    9      2.83      0.00
    2    0   -9      2.83      0.00
   -2    0    8      0.20     -0.01
    2    0   -8      0.20      0.01
    2    0   -8      0.20      0.01
    2    0   -8      0.20      0.01
    2    0   -7     -4.94      0.00
    2    0   -7     -4.94      0.00
   -2    0    7     -4.94      0.00
    2    0   -7     -4.94      0.00
   -2    0    6      4.15      0.00
    2    0   -6      4.15      0.00
    2    0   -6      4.15      0.00
    2    0   -6      4.15      0.00
   -2    0    5      3.62     -0.01
    2    0   -5      3.62      0.01
    2    0   -5      3.62      0.01
    2    0   -5      3.62      0.01
    2    0   -4     -6.87      0.01
    2    0   -4     -6.87      0.01
    2    0   -3      1.70      0.01
   -2    0   -5     -6.94     -0.01
   -2    0   -5     -6.94     -0.01
    2    0    6     -2.29      0.01
   -2    0   -6     -2.29     -0.01
   -2    0   -6     -2.29     -0.01
    2    0    7      8.05     -0.01
   -2    0   -7      8.05      0.01
   -2    0   -7      8.05      0.01
   -2    0   -8     -2.82     -0.01
    2    0    8     -2.82      0.01
   -2    0   -8     -2.82     -0.01
   -2    0   -9     -3.19     -0.01
   -2    0   -9     -3.19     -0.01
    2    0    9     -3.19      0.01
    2    0   10      5.53     -0.01
   -2    0  -10      5.53      0.01
   -2    0  -10      5.53      0.01
   -2    0  -11     -0.66      0.01
    2    0   11     -0.66     -0.01
   -2    0  -11     -0.66      0.01
   -2    0  -12     -2.64      0.00
    2    0   12     -2.64      0.00
   -2    0  -12     -2.64      0.00
   -2    0  -13      3.47     -0.01
    2    0   13      3.47      0.01
   -2    0  -13      3.47     -0.01
    2    0   14      0.36      0.01
   -2    0  -14      0.36     -0.01
   -2    0  -14      0.36     -0.01
    2    0   15     -2.02      0.00
   -2    0  -15     -2.02      0.00
   -2    0  -15     -2.02      0.00
   -2    0  -16      1.55      0.00
    2    0   16      1.55      0.00
   -2    0  -16      1.55      0.00
   -2    0  -17      0.63     -0.01
   -2    0  -17      0.63     -0.01
   -2    0  -17      0.63     -0.01
    2    0   17      0.63      0.01
   -2    0  -18     -0.96     -0.01
    2    0   18     -0.96      0.01
   -2    0  -18     -0.96     -0.01
   -2    0  -18     -0.96     -0.01
   -2    0  -19      0.63      0.00
    2    0   19      0.63      0.00
   -2    0  -19      0.63      0.00
   -2    0  -19      0.63      0.00
   -2    0  -20      0.46      0.00
    2    0   20      0.46      0.00
   -2    0  -20      0.46      0.00
   -2    0  -20      0.46      0.00
   -2    0  -21     -0.42     -0.01
   -2    0  -21     -0.42     -0.01
    2    0   21     -0.42      0.01
   -2    0  -21     -0.42     -0.01
   -2    0  -22      0.15      0.00
   -2    0  -22      0.15      0.00
    2    0   22      0.15      0.00
   -2    0  -22      0.15      0.00
   -2    0  -23      0.42      0.00
    2    0   23      0.42      0.00
   -2    0  -23      0.42      0.00
   -2    0  -23      0.42      0.00
   -2    0  -24     -0.02      0.00
   -2    0  -24     -0.02      0.00
   -2    0  -24     -0.02      0.00
    2    1  -22     -0.07      0.00
    2    1  -22     -0.07      0.00
    2    1  -21     -0.13      0.00
   -2   -1   21     -0.13      0.00
    2    1  -21     -0.13      0.00
    2    1  -20     -0.21      0.00
    2    1  -20     -0.21      0.00
   -2   -1   20     -0.21      0.00
    2    1  -19     -0.20     -0.01
   -2   -1   19     -0.20      0.01
    2    1  -19     -0.20     -0.01
    2    1  -19     -0.20     -0.01
    2    1  -18     -0.05     -0.01
    2    1  -18     -0.05     -0.01
    2    1  -18     -0.05     -0.01
   -2   -1   18     -0.05      0.01
    2    1  -17     -0.07      0.01
    2    1  -17     -0.07      0.01
   -2   -1   17     -0.07     -0.01
    2    1  -17     -0.07      0.01
    2    1  -16     -0.08      0.00
   -2   -1   16     -0.08      0.00
    2    1  -16     -0.08      0.00
    2    1  -16     -0.08      0.00
    2    1  -15      0.13     -0.02
   -2   -1   15      0.13      0.02
    2    1  -15      0.13     -0.02
    2    1  -14     -0.76      0.00
   -2   -1   14     -0.76      0.00
    2    1  -14     -0.76      0.00
    2    1  -14     -0.76      0.00
    2    1  -13     -0.43      0.01
    2    1  -13     -0.43      0.01
    2    1  -13     -0.43      0.01
   -2   -1   13     -0.43     -0.01
   -2   -1   12      0.95     -0.01
    2    1  -12      0.95      0.01
    2    1  -12      0.95      0.01
    2    1  -12      0.95      0.01
    2    1  -11     -1.50     -0.01
    2    1  -11     -1.50     -0.01
    2    1  -11     -1.50     -0.01
   -2   -1   11     -1.50      0.01
   -2   -1   10     -1.27      0.01
    2    1  -10     -1.27     -0.01
    2    1  -10     -1.27     -0.01
    2    1  -10     -1.27     -0.01
   -2   -1    9      2.35     -0.01
    2    1   -9      2.35      0.01
    2    1   -9      2.35      0.01
    2    1   -9      2.35      0.01
    2    1   -8     -1.75      0.01
    2    1   -8     -1.75      0.01
   -2   -1    8     -1.75     -0.01
    2    1   -8     -1.75      0.01
    2    1   -7     -2.24     -0.01
    2    1   -7     -2.24     -0.01
   -2   -1    7     -2.24      0.01
    2    1   -7     -2.24     -0.01
    2    1   -6      4.81      0.00
   -2   -1    6      4.81      0.00
    2    1   -6      4.81      0.00
    2    1   -6      4.81      0.00
    2    1   -5     -0.91      0.00
   -2   -1    5     -0.91      0.00
    2    1   -5     -0.91      0.00
    2    1   -5     -0.91      0.00
   -2   -1    4     -5.37      0.00
    2    1   -4     -5.37      0.00
    2    1   -4     -5.37      0.00
    2    1   -4     -5.37      0.00
    2    1   -3      4.21      0.00
    2    1   -2      0.37      0.00
   -2   -1   -5     -8.92      0.00
   -2   -1   -6      2.09      0.01
    2    1    6      2.09     -0.01
   -2   -1   -7      5.35      0.00
    2    1    7      5.35      0.00
    2    1    8     -5.98      0.02
   -2   -1   -8     -5.98     -0.02
   -2   -1   -9      0.89      0.00
    2    1    9      0.89      0.00
   -2   -1   -9      0.89      0.00
   -2   -1  -10      5.32      0.01
    2    1   10      5.32     -0.01
   -2   -1  -10      5.32      0.01
    2    1   11     -3.67      0.00
   -2   -1  -11     -3.67      0.00
   -2   -1  -11     -3.67      0.00
   -2   -1  -12     -0.44      0.00
    2    1   12     -0.44      0.00
   -2   -1  -12     -0.44      0.00
   -2   -1  -13      3.87      0.01
    2    1   13      3.87     -0.01
   -2   -1  -13      3.87      0.01
   -2   -1  -14     -2.20      0.01
    2    1   14     -2.20     -0.01
   -2   -1  -14     -2.20      0.01
   -2   -1  -15     -1.13      0.00
   -2   -1  -15     -1.13      0.00
    2    1   15     -1.13      0.00
    2    1   16      2.58      0.01
   -2   -1  -16      2.58     -0.01
   -2   -1  -16      2.58     -0.01
    2    1   17     -0.77      0.00
   -2   -1  -17     -0.77      0.00
   -2   -1  -17     -0.77      0.00
   -2   -1  -18     -1.07      0.00
   -2   -1  -18     -1.07      0.00
    2    1   18     -1.07      0.00
   -2   -1  -19      1.25      0.00
   -2   -1  -19      1.25      0.00
   -2   -1  -19      1.25      0.00
    2    1   19      1.25      0.00
    2    1   20     -0.03      0.00
   -2   -1  -20     -0.03      0.00
[truncated: 1,645,980 more chars]
